# Supplementary material for: 2-{4-Methyl-N-[(2,3,4,9-tetra­hydro-1H-carbazol-3-yl)meth­yl]benzene­sulfon­amido}­ethyl 4-methyl­benzene­sulfonate
Source: Acta Crystallogr Sect E Struct Rep Online. 2013 Nov 20;69(Pt 12):o1797–8. doi: 10.1107/S1600536813031097 (PMC3885058; doi:10.1107/S1600536813031097)
Supplement: Supplementary file 1 [file e-69-o1797-sup1.cif]

##############################################################################
#                                                                            #
# This CIF contains the data in a paper accepted for publication in          #
# Acta Crystallographica Section E. It conforms to the requirements of       #
# Notes for Authors for Acta Crystallographica Section E, and has been       #
# peer reviewed under the auspices of the IUCr Commission on Journals.       #
#                                                                            #
# Full details of the Crystallographic Information File format               #
# are given in the paper "The Crystallographic Information File (CIF):       #
# a New Standard Archive File for Crystallography" by S. R. Hall, F. H.      #
# Allen and I. D. Brown [Acta Cryst. (1991), A47, 655-685].                  #
#                                                                            #
# The current version of the core CIF dictionary is obtainable from          #
# ftp://ftp.iucr.org/pub/cif_core.dic.                                       #
#                                                                            #
# Software is freely available for graphical display of the structure(s)     #
# in this CIF. For information consult the CIF software page                 #
# http://www.iucr.org/resources/cif/software.                                #
#                                                                            #
# This file may be used for bona fide research purposes within the           #
# scientific community so long as proper attribution is given to the journal # 
# article from which it was obtained.                                        #
#                                                                            #
##############################################################################
data_I
_audit_creation_method     SHELXL-97
_database_code_depnum_ccdc_archive     'CCDC 971601'
_chemical_name_systematic
;\
2-{4-Methyl-<i>N</i>-[(2,3,4,9-tetrahydro-1<i>H</i>-carbazol-3-\
yl)methyl]benzenesulfonamido}ethyl 4-methylbenzenesulfonate
;
_chemical_name_common     ?
_chemical_formula_moiety     'C29 H32 N2 O5 S2'
_chemical_formula_sum     'C29 H32 N2 O5 S2'
_chemical_formula_iupac     'C29 H32 N2 O5 S2'
_chemical_formula_weight     552.69
_chemical_melting_point     ?
_symmetry_cell_setting     monoclinic
_symmetry_space_group_name_H-M     'P 21/c'
_symmetry_space_group_name_Hall     '-P 2ybc'
loop_
    _symmetry_equiv_pos_as_xyz
    'x, y, z'
    '-x, y+1/2, -z+1/2'
    '-x, -y, -z'
    'x, -y-1/2, z-1/2'
_cell_length_a     10.5719(5)
_cell_length_b     10.8783(6)
_cell_length_c     23.8868(11)
_cell_angle_alpha     90.00
_cell_angle_beta     93.507(2)
_cell_angle_gamma     90.00
_cell_volume     2741.9(2)
_cell_formula_units_Z     4
_cell_measurement_reflns_used     9835
_cell_measurement_theta_min     3.71
_cell_measurement_theta_max     69.09
_cell_measurement_temperature     150(2)
_exptl_crystal_description     block
_exptl_crystal_colour     pink
_exptl_crystal_size_max     0.21
_exptl_crystal_size_mid     0.16
_exptl_crystal_size_min     0.13
_exptl_crystal_density_diffrn     1.339
_exptl_crystal_density_meas     ?
_exptl_crystal_density_method     'not measured'
_exptl_crystal_F_000     1168
_exptl_absorpt_coefficient_mu     2.106
_exptl_absorpt_correction_type     multi-scan
_exptl_absorpt_process_details     '(<i>SADABS</i>; Bruker, 2005)'
_exptl_absorpt_correction_T_min     0.701
_exptl_absorpt_correction_T_max     0.761
_exptl_special_details
;
;
_diffrn_ambient_temperature     150(2)
_diffrn_radiation_type     CuK\a
_diffrn_radiation_wavelength     1.54178
_diffrn_radiation_source     'fine-focus sealed tube'
_diffrn_radiation_monochromator     graphite
_diffrn_measurement_device_type     'Bruker Kappa APEXII CCD area-detector'
_diffrn_measurement_method     '\f and \w scans'
_diffrn_detector_area_resol_mean     ?
_diffrn_reflns_number     168526
_diffrn_reflns_av_R_equivalents     0.0475
_diffrn_reflns_av_sigmaI/netI     0.0134
_diffrn_reflns_theta_min     3.71
_diffrn_reflns_theta_max     69.34
_diffrn_reflns_theta_full     69.34
_diffrn_measured_fraction_theta_max     0.994
_diffrn_measured_fraction_theta_full     0.994
_diffrn_reflns_limit_h_min     -12
_diffrn_reflns_limit_h_max     12
_diffrn_reflns_limit_k_min     -12
_diffrn_reflns_limit_k_max     9
_diffrn_reflns_limit_l_min     -28
_diffrn_reflns_limit_l_max     28
_diffrn_standards_number     ?
_diffrn_standards_interval_count     ?
_diffrn_standards_interval_time     ?
_diffrn_standards_decay_%     ?
_refine_special_details
;
 Refinement of F^2^ against ALL reflections.  The weighted R-factor wR and
 goodness of fit S are based on F^2^, conventional R-factors R are based
 on F, with F set to zero for negative F^2^. The threshold expression of
 F^2^ > 2sigma(F^2^) is used only for calculating R-factors(gt) etc. and is
 not relevant to the choice of reflections for refinement.  R-factors based
 on F^2^ are statistically about twice as large as those based on F, and R-
 factors based on ALL data will be even larger.
;
_reflns_number_total     5101
_reflns_number_gt     4955
_reflns_threshold_expression     I>2\s(I)
_refine_ls_structure_factor_coef     Fsqd
_refine_ls_matrix_type     full
_refine_ls_R_factor_all     0.0427
_refine_ls_R_factor_gt     0.0420
_refine_ls_wR_factor_gt     0.1154
_refine_ls_wR_factor_ref     0.1162
_refine_ls_goodness_of_fit_ref     1.052
_refine_ls_restrained_S_all     1.052
_refine_ls_number_reflns     5101
_refine_ls_number_parameters     349
_refine_ls_number_restraints     0
_refine_ls_hydrogen_treatment     mixed
_refine_ls_weighting_scheme     calc
_refine_ls_weighting_details
         'calc w=1/[\s^2^(Fo^2^)+(0.0702P)^2^+1.3803P] where P=(Fo^2^+2Fc^2^)/3'
_atom_sites_solution_hydrogens     geom
_atom_sites_solution_primary     direct
_atom_sites_solution_secondary     difmap
_refine_ls_shift/su_max     0.001
_refine_ls_shift/su_mean     0.000
_refine_diff_density_max     0.432
_refine_diff_density_min     -0.427
_refine_ls_extinction_method     none
_refine_ls_extinction_coef     ?
loop_
    _atom_type_symbol
    _atom_type_description
    _atom_type_scat_dispersion_real
    _atom_type_scat_dispersion_imag
    _atom_type_scat_source
    'C' 'C' 0.0181 0.0091
                         'International Tables Vol C Tables 4.2.6.8 and 6.1.1.4'
    'H' 'H' 0.0000 0.0000
                         'International Tables Vol C Tables 4.2.6.8 and 6.1.1.4'
    'N' 'N' 0.0311 0.0180
                         'International Tables Vol C Tables 4.2.6.8 and 6.1.1.4'
    'O' 'O' 0.0492 0.0322
                         'International Tables Vol C Tables 4.2.6.8 and 6.1.1.4'
    'S' 'S' 0.3331 0.5567
                         'International Tables Vol C Tables 4.2.6.8 and 6.1.1.4'
_computing_data_collection     '<i>APEX2</i> (Bruker, 2007)'
_computing_cell_refinement     '<i>SAINT</i> (Bruker, 2007)'
_computing_data_reduction     '<i>SAINT</i> (Bruker, 2007)'
_computing_structure_solution     '<i>SHELXS97</i> (Sheldrick, 2008)'
_computing_structure_refinement     '<i>SHELXL97</i> (Sheldrick, 2008)'
_computing_molecular_graphics     '<i>ORTEP-3 for Windows</i> (Farrugia, 2012)'
_computing_publication_material
                                'WinGX (Farrugia, 2012) and PLATON (Spek, 2009)'
loop_
    _atom_site_type_symbol
    _atom_site_label
    _atom_site_fract_x
    _atom_site_fract_y
    _atom_site_fract_z
    _atom_site_U_iso_or_equiv
    _atom_site_adp_type
    _atom_site_calc_flag
    _atom_site_refinement_flags
    _atom_site_occupancy
    _atom_site_symmetry_multiplicity
    _atom_site_disorder_assembly
    _atom_site_disorder_group
    S S1 0.74839(4) 0.45706(4) 0.440644(18) 0.03720(14) Uani d . 1 1 . .
    S S2 0.91673(4) 0.22863(4) 0.250089(17) 0.03013(13) Uani d . 1 1 . .
    O O1 0.79745(12) 0.41437(12) 0.38233(5) 0.0376(3) Uani d . 1 1 . .
    O O2 0.79715(13) 0.36599(15) 0.47877(6) 0.0483(4) Uani d . 1 1 . .
    O O3 0.77959(14) 0.58320(14) 0.44931(6) 0.0477(3) Uani d . 1 1 . .
    O O4 0.85386(12) 0.11380(11) 0.23933(6) 0.0414(3) Uani d . 1 1 . .
    O O5 1.01947(11) 0.23485(13) 0.29196(6) 0.0401(3) Uani d . 1 1 . .
    N N1 0.81003(12) 0.32611(12) 0.26881(6) 0.0279(3) Uani d . 1 1 . .
    N N9 0.26066(13) 0.12277(12) 0.33533(6) 0.0274(3) Uani d . 1 1 . .
    H H9 0.183(2) 0.1403(18) 0.3313(8) 0.029(5) Uiso d . 1 1 . .
    C C1 0.33412(15) 0.27199(16) 0.26254(7) 0.0323(4) Uani d . 1 1 . .
    H H1A 0.2622 0.2488 0.2362 0.039 Uiso calc R 1 1 . .
    H H1B 0.3134 0.3508 0.2806 0.039 Uiso calc R 1 1 . .
    C C2 0.45468(16) 0.28622(18) 0.23078(8) 0.0364(4) Uani d . 1 1 . .
    H H2A 0.4602 0.2173 0.2040 0.044 Uiso calc R 1 1 . .
    H H2B 0.4497 0.3636 0.2090 0.044 Uiso calc R 1 1 . .
    C C3 0.57387(15) 0.28803(15) 0.26999(7) 0.0309(4) Uani d . 1 1 . .
    H H3 0.5629 0.3536 0.2986 0.037 Uiso calc R 1 1 . .
    C C4 0.59305(14) 0.16623(15) 0.30117(7) 0.0289(3) Uani d . 1 1 . .
    H H4A 0.6225 0.1027 0.2753 0.035 Uiso calc R 1 1 . .
    H H4B 0.6585 0.1761 0.3323 0.035 Uiso calc R 1 1 . .
    C C4A 0.47025(14) 0.12658(14) 0.32400(6) 0.0256(3) Uani d . 1 1 . .
    C C5 0.52340(16) -0.03680(15) 0.40220(7) 0.0297(3) Uani d . 1 1 . .
    H H5 0.6127 -0.0374 0.3996 0.036 Uiso calc R 1 1 . .
    C C5A 0.44685(15) 0.04014(13) 0.36752(6) 0.0252(3) Uani d . 1 1 . .
    C C6 0.46753(17) -0.11183(16) 0.44023(7) 0.0358(4) Uani d . 1 1 . .
    H H6 0.5192 -0.1639 0.4640 0.043 Uiso calc R 1 1 . .
    C C7 0.33587(17) -0.11239(17) 0.44440(8) 0.0365(4) Uani d . 1 1 . .
    H H7 0.2996 -0.1660 0.4704 0.044 Uiso calc R 1 1 . .
    C C8 0.25776(16) -0.03621(15) 0.41124(7) 0.0314(4) Uani d . 1 1 . .
    H H8 0.1686 -0.0359 0.4144 0.038 Uiso calc R 1 1 . .
    C C8A 0.31414(15) 0.03974(14) 0.37326(6) 0.0258(3) Uani d . 1 1 . .
    C C9A 0.35577(14) 0.17487(14) 0.30590(7) 0.0268(3) Uani d . 1 1 . .
    C C10 0.68646(14) 0.32474(15) 0.23591(7) 0.0292(3) Uani d . 1 1 . .
    H H10A 0.6918 0.2666 0.2043 0.035 Uiso calc R 1 1 . .
    H H10B 0.6703 0.4076 0.2199 0.035 Uiso calc R 1 1 . .
    C C11 0.85600(16) 0.44698(15) 0.28894(7) 0.0308(3) Uani d . 1 1 . .
    H H11A 0.8517 0.5055 0.2571 0.037 Uiso calc R 1 1 . .
    H H11B 0.9460 0.4394 0.3026 0.037 Uiso calc R 1 1 . .
    C C12 0.78106(16) 0.49826(16) 0.33539(7) 0.0324(4) Uani d . 1 1 . .
    H H12A 0.8126 0.5811 0.3463 0.039 Uiso calc R 1 1 . .
    H H12B 0.6903 0.5048 0.3229 0.039 Uiso calc R 1 1 . .
    C C13 0.58318(17) 0.44288(16) 0.43154(7) 0.0321(4) Uani d . 1 1 . .
    C C14 0.52784(17) 0.32846(16) 0.43769(7) 0.0328(4) Uani d . 1 1 . .
    H H14 0.5789 0.2582 0.4462 0.039 Uiso calc R 1 1 . .
    C C15 0.39759(17) 0.31795(16) 0.43132(7) 0.0332(4) Uani d . 1 1 . .
    H H15 0.3594 0.2399 0.4361 0.040 Uiso calc R 1 1 . .
    C C16 0.32127(17) 0.41895(16) 0.41813(7) 0.0344(4) Uani d . 1 1 . .
    C C17 0.37962(19) 0.53315(17) 0.41211(8) 0.0411(4) Uani d . 1 1 . .
    H H17 0.3288 0.6033 0.4032 0.049 Uiso calc R 1 1 . .
    C C18 0.50931(19) 0.54588(16) 0.41887(8) 0.0393(4) Uani d . 1 1 . .
    H H18 0.5477 0.6241 0.4149 0.047 Uiso calc R 1 1 . .
    C C19 0.17940(19) 0.40483(19) 0.41047(9) 0.0445(4) Uani d . 1 1 . .
    H H19A 0.1532 0.4090 0.3704 0.067 Uiso calc R 1 1 . .
    H H19B 0.1545 0.3252 0.4256 0.067 Uiso calc R 1 1 . .
    H H19C 0.1383 0.4711 0.4304 0.067 Uiso calc R 1 1 . .
    C C20 0.97518(15) 0.27802(14) 0.18609(7) 0.0283(3) Uani d . 1 1 . .
    C C21 1.05368(15) 0.38076(15) 0.18504(7) 0.0305(3) Uani d . 1 1 . .
    H H21 1.0743 0.4261 0.2183 0.037 Uiso calc R 1 1 . .
    C C22 1.10105(16) 0.41571(17) 0.13478(8) 0.0346(4) Uani d . 1 1 . .
    H H22 1.1539 0.4862 0.1338 0.041 Uiso calc R 1 1 . .
    C C23 1.07314(16) 0.34982(18) 0.08539(7) 0.0363(4) Uani d . 1 1 . .
    C C24 0.99322(17) 0.24845(17) 0.08763(8) 0.0374(4) Uani d . 1 1 . .
    H H24 0.9725 0.2028 0.0544 0.045 Uiso calc R 1 1 . .
    C C25 0.94355(16) 0.21302(16) 0.13735(8) 0.0338(4) Uani d . 1 1 . .
    H H25 0.8880 0.1445 0.1381 0.041 Uiso calc R 1 1 . .
    C C26 1.1295(2) 0.3854(2) 0.03154(9) 0.0509(5) Uani d . 1 1 . .
    H H26A 1.0676 0.3703 0.0000 0.076 Uiso calc R 1 1 . .
    H H26B 1.2058 0.3363 0.0267 0.076 Uiso calc R 1 1 . .
    H H26C 1.1518 0.4728 0.0327 0.076 Uiso calc R 1 1 . .
loop_
    _atom_site_aniso_label
    _atom_site_aniso_U_11
    _atom_site_aniso_U_22
    _atom_site_aniso_U_33
    _atom_site_aniso_U_12
    _atom_site_aniso_U_13
    _atom_site_aniso_U_23
    S1 0.0384(2) 0.0419(3) 0.0316(2) -0.00848(18) 0.00467(17) 0.00134(17)
    S2 0.0248(2) 0.0244(2) 0.0415(2) 0.00333(14) 0.00396(16) 0.00732(15)
    O1 0.0419(7) 0.0361(7) 0.0354(6) 0.0008(5) 0.0079(5) 0.0068(5)
    O2 0.0413(7) 0.0644(9) 0.0388(7) -0.0054(6) -0.0007(6) 0.0135(6)
    O3 0.0521(8) 0.0474(8) 0.0444(7) -0.0204(7) 0.0113(6) -0.0087(6)
    O4 0.0390(7) 0.0218(6) 0.0642(8) 0.0015(5) 0.0102(6) 0.0080(5)
    O5 0.0288(6) 0.0466(8) 0.0446(7) 0.0086(5) 0.0008(5) 0.0120(6)
    N1 0.0234(6) 0.0258(7) 0.0348(7) 0.0009(5) 0.0039(5) 0.0044(5)
    N9 0.0202(6) 0.0273(7) 0.0347(7) -0.0013(5) 0.0028(5) 0.0003(5)
    C1 0.0244(8) 0.0316(9) 0.0406(9) 0.0017(6) 0.0001(7) 0.0076(7)
    C2 0.0299(9) 0.0392(10) 0.0399(9) 0.0004(7) 0.0012(7) 0.0130(7)
    C3 0.0254(8) 0.0277(8) 0.0397(9) 0.0013(6) 0.0035(6) 0.0087(7)
    C4 0.0231(7) 0.0272(8) 0.0367(8) 0.0014(6) 0.0032(6) 0.0078(6)
    C4A 0.0251(7) 0.0213(7) 0.0305(8) -0.0009(6) 0.0022(6) 0.0014(6)
    C5 0.0291(8) 0.0261(8) 0.0342(8) 0.0000(6) 0.0032(6) 0.0017(6)
    C5A 0.0263(8) 0.0203(7) 0.0292(8) -0.0031(6) 0.0041(6) -0.0023(6)
    C6 0.0398(9) 0.0306(9) 0.0370(9) 0.0007(7) 0.0024(7) 0.0077(7)
    C7 0.0417(10) 0.0322(9) 0.0365(9) -0.0075(7) 0.0092(7) 0.0056(7)
    C8 0.0294(8) 0.0302(8) 0.0351(9) -0.0067(6) 0.0070(7) -0.0034(6)
    C8A 0.0266(8) 0.0217(7) 0.0294(8) -0.0024(6) 0.0030(6) -0.0049(6)
    C9A 0.0237(7) 0.0252(8) 0.0317(8) -0.0020(6) 0.0020(6) -0.0002(6)
    C10 0.0250(8) 0.0292(8) 0.0336(8) 0.0012(6) 0.0025(6) 0.0076(6)
    C11 0.0299(8) 0.0283(8) 0.0347(8) -0.0031(6) 0.0063(6) 0.0035(6)
    C12 0.0338(8) 0.0286(8) 0.0350(8) -0.0012(7) 0.0046(7) 0.0037(7)
    C13 0.0396(9) 0.0304(8) 0.0267(8) -0.0045(7) 0.0053(7) -0.0013(6)
    C14 0.0405(9) 0.0257(8) 0.0323(8) 0.0002(7) 0.0024(7) 0.0004(6)
    C15 0.0422(9) 0.0247(8) 0.0325(8) -0.0039(7) 0.0008(7) -0.0021(6)
    C16 0.0408(9) 0.0308(9) 0.0314(8) 0.0003(7) 0.0006(7) -0.0035(7)
    C17 0.0469(11) 0.0262(9) 0.0500(11) 0.0044(7) 0.0014(8) 0.0023(7)
    C18 0.0503(11) 0.0253(9) 0.0428(10) -0.0047(7) 0.0074(8) 0.0013(7)
    C19 0.0429(10) 0.0385(10) 0.0513(11) 0.0006(8) -0.0037(8) -0.0032(8)
    C20 0.0227(7) 0.0241(8) 0.0382(9) 0.0043(6) 0.0032(6) 0.0000(6)
    C21 0.0270(8) 0.0272(8) 0.0375(9) -0.0006(6) 0.0031(6) -0.0041(6)
    C22 0.0288(8) 0.0327(9) 0.0428(9) -0.0009(7) 0.0070(7) 0.0011(7)
    C23 0.0312(8) 0.0413(10) 0.0367(9) 0.0114(7) 0.0052(7) 0.0007(7)
    C24 0.0337(9) 0.0375(9) 0.0404(9) 0.0098(7) -0.0010(7) -0.0104(8)
    C25 0.0274(8) 0.0263(8) 0.0475(10) 0.0029(6) 0.0007(7) -0.0063(7)
    C26 0.0508(12) 0.0624(14) 0.0406(10) 0.0102(10) 0.0119(9) 0.0045(9)
_geom_special_details
;
 All esds (except the esd in the dihedral angle between two l.s. planes)
 are estimated using the full covariance matrix.  The cell esds are taken
 into account individually in the estimation of esds in distances, angles
 and torsion angles; correlations between esds in cell parameters are only
 used when they are defined by crystal symmetry.  An approximate (isotropic)
 treatment of cell esds is used for estimating esds involving l.s. planes.
;
loop_
    _geom_bond_atom_site_label_1
    _geom_bond_atom_site_label_2
    _geom_bond_site_symmetry_2
    _geom_bond_distance
    _geom_bond_publ_flag
    S1 O1 . 1.5854(13) ?
    S1 O2 . 1.4209(15) ?
    S1 O3 . 1.4234(15) ?
    S1 C13 . 1.7536(18) ?
    S2 O4 . 1.4308(13) ?
    S2 O5 . 1.4325(13) ?
    S2 N1 . 1.6305(14) ?
    S2 C20 . 1.7672(17) ?
    O1 C12 . 1.448(2) ?
    N1 C10 . 1.483(2) ?
    N1 C11 . 1.472(2) ?
    N9 C8A . 1.376(2) ?
    N9 C9A . 1.383(2) ?
    N9 H9 . 0.84(2) ?
    C1 C2 . 1.530(2) ?
    C1 H1A . 0.9900 ?
    C1 H1B . 0.9900 ?
    C2 C3 . 1.523(2) ?
    C2 H2A . 0.9900 ?
    C2 H2B . 0.9900 ?
    C3 C4 . 1.527(2) ?
    C3 C10 . 1.536(2) ?
    C3 H3 . 1.0000 ?
    C4 C4A . 1.502(2) ?
    C4 H4A . 0.9900 ?
    C4 H4B . 0.9900 ?
    C5 C6 . 1.381(2) ?
    C5 H5 . 0.9500 ?
    C5A C4A . 1.434(2) ?
    C5A C5 . 1.400(2) ?
    C6 C7 . 1.401(3) ?
    C6 H6 . 0.9500 ?
    C7 C8 . 1.384(3) ?
    C7 H7 . 0.9500 ?
    C8 H8 . 0.9500 ?
    C8A C5A . 1.418(2) ?
    C8A C8 . 1.388(2) ?
    C9A C1 . 1.487(2) ?
    C9A C4A . 1.365(2) ?
    C10 H10A . 0.9900 ?
    C10 H10B . 0.9900 ?
    C11 C12 . 1.509(2) ?
    C11 H11A . 0.9900 ?
    C11 H11B . 0.9900 ?
    C12 H12A . 0.9900 ?
    C12 H12B . 0.9900 ?
    C13 C14 . 1.387(2) ?
    C13 C18 . 1.388(3) ?
    C14 C15 . 1.381(3) ?
    C14 H14 . 0.9500 ?
    C15 C16 . 1.388(3) ?
    C15 H15 . 0.9500 ?
    C16 C17 . 1.398(3) ?
    C16 C19 . 1.508(3) ?
    C17 C18 . 1.378(3) ?
    C17 H17 . 0.9500 ?
    C18 H18 . 0.9500 ?
    C19 H19A . 0.9800 ?
    C19 H19B . 0.9800 ?
    C19 H19C . 0.9800 ?
    C20 C21 . 1.393(2) ?
    C20 C25 . 1.385(2) ?
    C21 C22 . 1.382(2) ?
    C21 H21 . 0.9500 ?
    C22 C23 . 1.396(3) ?
    C22 H22 . 0.9500 ?
    C23 C24 . 1.392(3) ?
    C23 C26 . 1.501(3) ?
    C24 C25 . 1.382(3) ?
    C24 H24 . 0.9500 ?
    C25 H25 . 0.9500 ?
    C26 H26A . 0.9800 ?
    C26 H26B . 0.9800 ?
    C26 H26C . 0.9800 ?
loop_
    _geom_angle_atom_site_label_1
    _geom_angle_atom_site_label_2
    _geom_angle_atom_site_label_3
    _geom_angle_site_symmetry_1
    _geom_angle_site_symmetry_3
    _geom_angle
    _geom_angle_publ_flag
    O1 S1 C13 . . 104.01(7) ?
    O2 S1 O1 . . 103.50(8) ?
    O2 S1 O3 . . 120.48(9) ?
    O2 S1 C13 . . 109.74(8) ?
    O3 S1 O1 . . 108.95(8) ?
    O3 S1 C13 . . 108.84(9) ?
    O4 S2 O5 . . 119.39(8) ?
    O4 S2 N1 . . 107.19(7) ?
    O4 S2 C20 . . 107.05(8) ?
    O5 S2 N1 . . 106.59(8) ?
    O5 S2 C20 . . 107.42(8) ?
    N1 S2 C20 . . 108.90(7) ?
    C12 O1 S1 . . 117.76(11) ?
    C10 N1 S2 . . 116.74(11) ?
    C11 N1 S2 . . 116.77(10) ?
    C11 N1 C10 . . 116.39(13) ?
    C8A N9 C9A . . 108.75(13) ?
    C8A N9 H9 . . 125.7(13) ?
    C9A N9 H9 . . 125.5(13) ?
    C2 C1 H1A . . 110.0 ?
    C2 C1 H1B . . 110.0 ?
    C9A C1 C2 . . 108.65(13) ?
    C9A C1 H1A . . 110.0 ?
    C9A C1 H1B . . 110.0 ?
    H1B C1 H1A . . 108.3 ?
    C1 C2 H2A . . 109.1 ?
    C1 C2 H2B . . 109.1 ?
    C3 C2 C1 . . 112.28(14) ?
    C3 C2 H2A . . 109.1 ?
    C3 C2 H2B . . 109.1 ?
    H2A C2 H2B . . 107.9 ?
    C2 C3 C4 . . 111.63(14) ?
    C2 C3 C10 . . 108.43(14) ?
    C2 C3 H3 . . 107.7 ?
    C4 C3 C10 . . 113.59(13) ?
    C4 C3 H3 . . 107.7 ?
    C10 C3 H3 . . 107.7 ?
    C3 C4 H4A . . 109.8 ?
    C3 C4 H4B . . 109.8 ?
    C4A C4 C3 . . 109.53(13) ?
    C4A C4 H4A . . 109.8 ?
    C4A C4 H4B . . 109.8 ?
    H4A C4 H4B . . 108.2 ?
    C5A C4A C4 . . 129.99(14) ?
    C9A C4A C4 . . 122.95(14) ?
    C9A C4A C5A . . 107.03(13) ?
    C5A C5 H5 . . 120.4 ?
    C6 C5 C5A . . 119.20(15) ?
    C6 C5 H5 . . 120.4 ?
    C5 C5A C4A . . 134.57(14) ?
    C5 C5A C8A . . 118.71(14) ?
    C8A C5A C4A . . 106.72(13) ?
    C5 C6 C7 . . 121.07(16) ?
    C5 C6 H6 . . 119.5 ?
    C7 C6 H6 . . 119.5 ?
    C6 C7 H7 . . 119.4 ?
    C8 C7 C6 . . 121.13(15) ?
    C8 C7 H7 . . 119.4 ?
    C7 C8 C8A . . 117.73(15) ?
    C7 C8 H8 . . 121.1 ?
    C8A C8 H8 . . 121.1 ?
    N9 C8A C5A . . 107.66(13) ?
    N9 C8A C8 . . 130.19(15) ?
    C8 C8A C5A . . 122.14(15) ?
    N9 C9A C1 . . 124.01(14) ?
    C4A C9A N9 . . 109.84(14) ?
    C4A C9A C1 . . 126.12(14) ?
    N1 C10 C3 . . 114.07(13) ?
    N1 C10 H10A . . 108.7 ?
    N1 C10 H10B . . 108.7 ?
    C3 C10 H10A . . 108.7 ?
    C3 C10 H10B . . 108.7 ?
    H10A C10 H10B . . 107.6 ?
    N1 C11 C12 . . 113.12(13) ?
    N1 C11 H11A . . 109.0 ?
    N1 C11 H11B . . 109.0 ?
    C12 C11 H11A . . 109.0 ?
    C12 C11 H11B . . 109.0 ?
    H11A C11 H11B . . 107.8 ?
    O1 C12 C11 . . 107.04(14) ?
    O1 C12 H12A . . 110.3 ?
    O1 C12 H12B . . 110.3 ?
    C11 C12 H12A . . 110.3 ?
    C11 C12 H12B . . 110.3 ?
    H12A C12 H12B . . 108.6 ?
    C14 C13 S1 . . 119.29(14) ?
    C14 C13 C18 . . 120.80(17) ?
    C18 C13 S1 . . 119.91(14) ?
    C13 C14 H14 . . 120.4 ?
    C15 C14 C13 . . 119.13(16) ?
    C15 C14 H14 . . 120.4 ?
    C14 C15 C16 . . 121.43(16) ?
    C14 C15 H15 . . 119.3 ?
    C16 C15 H15 . . 119.3 ?
    C15 C16 C17 . . 118.20(17) ?
    C15 C16 C19 . . 120.47(16) ?
    C17 C16 C19 . . 121.33(17) ?
    C16 C17 H17 . . 119.4 ?
    C18 C17 C16 . . 121.29(17) ?
    C18 C17 H17 . . 119.4 ?
    C13 C18 H18 . . 120.4 ?
    C17 C18 C13 . . 119.14(17) ?
    C17 C18 H18 . . 120.4 ?
    C16 C19 H19C . . 109.5 ?
    C16 C19 H19B . . 109.5 ?
    C16 C19 H19A . . 109.5 ?
    H19C C19 H19B . . 109.5 ?
    H19C C19 H19A . . 109.5 ?
    H19B C19 H19A . . 109.5 ?
    C21 C20 S2 . . 119.98(13) ?
    C25 C20 S2 . . 119.51(13) ?
    C25 C20 C21 . . 120.51(16) ?
    C20 C21 H21 . . 120.5 ?
    C22 C21 C20 . . 118.96(16) ?
    C22 C21 H21 . . 120.5 ?
    C21 C22 C23 . . 121.57(17) ?
    C21 C22 H22 . . 119.2 ?
    C23 C22 H22 . . 119.2 ?
    C22 C23 C26 . . 121.15(18) ?
    C24 C23 C22 . . 118.13(16) ?
    C24 C23 C26 . . 120.71(18) ?
    C23 C24 H24 . . 119.4 ?
    C25 C24 C23 . . 121.14(16) ?
    C25 C24 H24 . . 119.4 ?
    C20 C25 H25 . . 120.2 ?
    C24 C25 C20 . . 119.66(16) ?
    C24 C25 H25 . . 120.2 ?
    C23 C26 H26B . . 109.5 ?
    C23 C26 H26C . . 109.5 ?
    C23 C26 H26A . . 109.5 ?
    H26B C26 H26A . . 109.5 ?
    H26B C26 H26C . . 109.5 ?
    H26C C26 H26A . . 109.5 ?
loop_
    _geom_torsion_atom_site_label_1
    _geom_torsion_atom_site_label_2
    _geom_torsion_atom_site_label_3
    _geom_torsion_atom_site_label_4
    _geom_torsion_site_symmetry_1
    _geom_torsion_site_symmetry_2
    _geom_torsion_site_symmetry_3
    _geom_torsion_site_symmetry_4
    _geom_torsion
    _geom_torsion_publ_flag
    O2 S1 O1 C12 . . . . -170.46(12) ?
    O3 S1 O1 C12 . . . . -41.11(15) ?
    C13 S1 O1 C12 . . . . 74.85(13) ?
    O1 S1 C13 C14 . . . . 81.47(14) ?
    O1 S1 C13 C18 . . . . -99.17(15) ?
    O2 S1 C13 C14 . . . . -28.72(16) ?
    O2 S1 C13 C18 . . . . 150.64(15) ?
    O3 S1 C13 C14 . . . . -162.50(13) ?
    O3 S1 C13 C18 . . . . 16.86(17) ?
    O4 S2 N1 C10 . . . . -43.26(13) ?
    O4 S2 N1 C11 . . . . 172.49(12) ?
    O5 S2 N1 C10 . . . . -172.17(11) ?
    O5 S2 N1 C11 . . . . 43.58(13) ?
    C20 S2 N1 C10 . . . . 72.23(12) ?
    C20 S2 N1 C11 . . . . -72.03(13) ?
    O4 S2 C20 C21 . . . . -172.61(13) ?
    O4 S2 C20 C25 . . . . 6.62(15) ?
    O5 S2 C20 C21 . . . . -43.26(15) ?
    O5 S2 C20 C25 . . . . 135.98(13) ?
    N1 S2 C20 C21 . . . . 71.81(14) ?
    N1 S2 C20 C25 . . . . -108.95(13) ?
    S1 O1 C12 C11 . . . . 169.71(11) ?
    S2 N1 C10 C3 . . . . 116.55(14) ?
    C11 N1 C10 C3 . . . . -99.06(16) ?
    S2 N1 C11 C12 . . . . -144.48(12) ?
    C10 N1 C11 C12 . . . . 71.14(18) ?
    C9A N9 C8A C5A . . . . 0.17(17) ?
    C9A N9 C8A C8 . . . . -178.84(16) ?
    C8A N9 C9A C1 . . . . -177.89(15) ?
    C8A N9 C9A C4A . . . . 0.24(18) ?
    C9A C1 C2 C3 . . . . -44.4(2) ?
    C1 C2 C3 C4 . . . . 63.82(19) ?
    C1 C2 C3 C10 . . . . -170.31(14) ?
    C2 C3 C4 C4A . . . . -46.36(19) ?
    C10 C3 C4 C4A . . . . -169.34(14) ?
    C2 C3 C10 N1 . . . . -178.08(14) ?
    C4 C3 C10 N1 . . . . -53.4(2) ?
    C3 C4 C4A C5A . . . . -161.21(16) ?
    C3 C4 C4A C9A . . . . 16.4(2) ?
    C5A C5 C6 C7 . . . . 0.3(3) ?
    C5 C5A C4A C4 . . . . -1.4(3) ?
    C5 C5A C4A C9A . . . . -179.36(17) ?
    C8A C5A C4A C4 . . . . 178.54(16) ?
    C8A C5A C4A C9A . . . . 0.63(17) ?
    C4A C5A C5 C6 . . . . -179.06(17) ?
    C8A C5A C5 C6 . . . . 1.0(2) ?
    C5 C6 C7 C8 . . . . -1.2(3) ?
    C6 C7 C8 C8A . . . . 0.7(3) ?
    N9 C8A C5A C4A . . . . -0.49(16) ?
    N9 C8A C5A C5 . . . . 179.50(14) ?
    C8 C8A C5A C4A . . . . 178.62(14) ?
    C8 C8A C5A C5 . . . . -1.4(2) ?
    N9 C8A C8 C7 . . . . 179.43(16) ?
    C5A C8A C8 C7 . . . . 0.5(2) ?
    N9 C9A C1 C2 . . . . -167.88(15) ?
    C4A C9A C1 C2 . . . . 14.3(2) ?
    N9 C9A C4A C4 . . . . -178.63(14) ?
    N9 C9A C4A C5A . . . . -0.54(18) ?
    C1 C9A C4A C4 . . . . -0.6(3) ?
    C1 C9A C4A C5A . . . . 177.54(15) ?
    N1 C11 C12 O1 . . . . 62.68(17) ?
    S1 C13 C14 C15 . . . . 179.03(13) ?
    C18 C13 C14 C15 . . . . -0.3(3) ?
    S1 C13 C18 C17 . . . . -179.70(14) ?
    C14 C13 C18 C17 . . . . -0.4(3) ?
    C13 C14 C15 C16 . . . . 1.0(3) ?
    C14 C15 C16 C17 . . . . -0.9(3) ?
    C14 C15 C16 C19 . . . . 179.01(16) ?
    C15 C16 C17 C18 . . . . 0.2(3) ?
    C19 C16 C17 C18 . . . . -179.71(18) ?
    C16 C17 C18 C13 . . . . 0.4(3) ?
    S2 C20 C21 C22 . . . . 178.25(13) ?
    C25 C20 C21 C22 . . . . -1.0(2) ?
    S2 C20 C25 C24 . . . . -177.40(13) ?
    C21 C20 C25 C24 . . . . 1.8(2) ?
    C20 C21 C22 C23 . . . . -0.7(3) ?
    C21 C22 C23 C24 . . . . 1.4(3) ?
    C21 C22 C23 C26 . . . . -177.40(17) ?
    C22 C23 C24 C25 . . . . -0.6(3) ?
    C26 C23 C24 C25 . . . . 178.28(17) ?
    C23 C24 C25 C20 . . . . -1.1(3) ?
loop_
    _geom_hbond_atom_site_label_D
    _geom_hbond_atom_site_label_H
    _geom_hbond_atom_site_label_A
    _geom_hbond_site_symmetry_A
    _geom_hbond_distance_DH
    _geom_hbond_distance_HA
    _geom_hbond_distance_DA
    _geom_hbond_angle_DHA
    _geom_hbond_publ_flag
    N9 H9 O5 1_455 0.84(2) 2.18(2) 2.9561(19) 154.1(18) yes
    C21 H21 O4 2_755 0.95 2.38 3.230(2) 148 yes
    C8 H8 Cg5 2_645 0.95 2.81 3.5127(18) 131 yes
    C10 H10B Cg2 2_655 0.99 2.58 3.5538(18) 168 yes
_iucr_refine_instructions_details
;
TITL BER1802
CELL  1.54178  10.5719  10.8783  23.8868   90.000   93.507   90.000
ZERR     4.00   0.0005   0.0006   0.0011    0.000    0.002    0.000
LATT   1
SYMM  - X, 1/2 + Y, 1/2 - Z
SFAC  C    H    N    O    S
UNIT  116  128  8    20   8
MERG   2
FMAP   2
PLAN   20
SIZE     0.13   0.16   0.21
ACTA
BOND   $H
CONF
LIST   4
WPDB  -1
L.S.  10
TEMP  -123.00
WGHT    0.070200    1.380300
FVAR       0.11192
S1    5    0.748387    0.457061    0.440644    11.00000    0.03841    0.04193 =
         0.03156    0.00134    0.00467   -0.00848
S2    5    0.916727    0.228629    0.250089    11.00000    0.02478    0.02435 =
         0.04150    0.00732    0.00396    0.00333
O1    4    0.797449    0.414372    0.382328    11.00000    0.04193    0.03610 =
         0.03543    0.00684    0.00791    0.00083
O2    4    0.797147    0.365986    0.478766    11.00000    0.04129    0.06442 =
         0.03878    0.01347   -0.00067   -0.00542
O3    4    0.779585    0.583199    0.449306    11.00000    0.05211    0.04745 =
         0.04444   -0.00869    0.01129   -0.02040
O4    4    0.853858    0.113801    0.239332    11.00000    0.03895    0.02183 =
         0.06417    0.00801    0.01019    0.00145
O5    4    1.019474    0.234852    0.291964    11.00000    0.02883    0.04658 =
         0.04465    0.01197    0.00081    0.00857
N9    3    0.260663    0.122766    0.335329    11.00000    0.02016    0.02731 =
         0.03473    0.00029    0.00276   -0.00126
N1    3    0.810033    0.326108    0.268809    11.00000    0.02344    0.02579 =
         0.03483    0.00444    0.00387    0.00093
C8A   1    0.314142    0.039742    0.373259    11.00000    0.02655    0.02167 =
         0.02937   -0.00488    0.00301   -0.00245
C5A   1    0.446848    0.040144    0.367517    11.00000    0.02633    0.02032 =
         0.02920   -0.00234    0.00410   -0.00311
C5    1    0.523396   -0.036802    0.402203    11.00000    0.02908    0.02608 =
         0.03417    0.00171    0.00316    0.00002
AFIX  43
H5    2    0.612704   -0.037377    0.399602    11.00000   -1.20000
AFIX   0
C6    1    0.467525   -0.111832    0.440232    11.00000    0.03981    0.03060 =
         0.03701    0.00765    0.00243    0.00071
AFIX  43
H6    2    0.519156   -0.163928    0.463960    11.00000   -1.20000
AFIX   0
C7    1    0.335868   -0.112389    0.444397    11.00000    0.04173    0.03219 =
         0.03653    0.00561    0.00921   -0.00752
AFIX  43
H7    2    0.299606   -0.165970    0.470428    11.00000   -1.20000
AFIX   0
C8    1    0.257761   -0.036208    0.411235    11.00000    0.02941    0.03016 =
         0.03512   -0.00338    0.00702   -0.00667
AFIX  43
H8    2    0.168609   -0.035912    0.414359    11.00000   -1.20000
AFIX   0
C9A   1    0.355767    0.174875    0.305903    11.00000    0.02365    0.02519 =
         0.03170   -0.00018    0.00199   -0.00196
C1    1    0.334123    0.271989    0.262545    11.00000    0.02442    0.03156 =
         0.04065    0.00759    0.00013    0.00171
AFIX  23
H1B   2    0.313353    0.350813    0.280554    11.00000   -1.20000
H1A   2    0.262163    0.248806    0.236189    11.00000   -1.20000
AFIX   0
C2    1    0.454685    0.286218    0.230783    11.00000    0.02986    0.03915 =
         0.03994    0.01295    0.00116    0.00045
AFIX  23
H2A   2    0.460221    0.217300    0.203976    11.00000   -1.20000
H2B   2    0.449712    0.363620    0.208960    11.00000   -1.20000
AFIX   0
C3    1    0.573873    0.288025    0.269993    11.00000    0.02538    0.02771 =
         0.03969    0.00869    0.00347    0.00126
AFIX  13
H3    2    0.562879    0.353626    0.298617    11.00000   -1.20000
AFIX   0
C4    1    0.593047    0.166227    0.301168    11.00000    0.02307    0.02719 =
         0.03665    0.00781    0.00319    0.00137
AFIX  23
H4A   2    0.622484    0.102722    0.275277    11.00000   -1.20000
H4B   2    0.658483    0.176072    0.332300    11.00000   -1.20000
AFIX   0
C4A   1    0.470246    0.126584    0.323995    11.00000    0.02515    0.02132 =
         0.03048    0.00145    0.00216   -0.00091
C10   1    0.686462    0.324744    0.235905    11.00000    0.02500    0.02916 =
         0.03363    0.00764    0.00250    0.00116
AFIX  23
H10A  2    0.691839    0.266586    0.204261    11.00000   -1.20000
H10B  2    0.670334    0.407598    0.219873    11.00000   -1.20000
AFIX   0
C11   1    0.855997    0.446977    0.288943    11.00000    0.02991    0.02825 =
         0.03474    0.00348    0.00635   -0.00309
AFIX  23
H11A  2    0.851685    0.505495    0.257143    11.00000   -1.20000
H11B  2    0.945956    0.439411    0.302630    11.00000   -1.20000
AFIX   0
C12   1    0.781064    0.498260    0.335393    11.00000    0.03384    0.02861 =
         0.03505    0.00369    0.00463   -0.00120
AFIX  23
H12A  2    0.812552    0.581085    0.346320    11.00000   -1.20000
H12B  2    0.690302    0.504804    0.322872    11.00000   -1.20000
AFIX   0
C13   1    0.583178    0.442881    0.431536    11.00000    0.03964    0.03044 =
         0.02672   -0.00132    0.00535   -0.00447
C14   1    0.527838    0.328456    0.437685    11.00000    0.04049    0.02567 =
         0.03234    0.00038    0.00236    0.00020
AFIX  43
H14   2    0.578879    0.258226    0.446165    11.00000   -1.20000
AFIX   0
C15   1    0.397592    0.317954    0.431321    11.00000    0.04221    0.02468 =
         0.03246   -0.00206    0.00082   -0.00386
AFIX  43
H15   2    0.359391    0.239905    0.436076    11.00000   -1.20000
AFIX   0
C16   1    0.321271    0.418955    0.418128    11.00000    0.04079    0.03079 =
         0.03140   -0.00350    0.00063    0.00031
C19   1    0.179405    0.404833    0.410473    11.00000    0.04287    0.03850 =
         0.05132   -0.00320   -0.00366    0.00059
AFIX 137
H19C  2    0.138318    0.471056    0.430437    11.00000   -1.50000
H19B  2    0.154476    0.325248    0.425556    11.00000   -1.50000
H19A  2    0.153202    0.409016    0.370449    11.00000   -1.50000
AFIX   0
C17   1    0.379625    0.533150    0.412112    11.00000    0.04695    0.02623 =
         0.05000    0.00231    0.00143    0.00442
AFIX  43
H17   2    0.328845    0.603333    0.403191    11.00000   -1.20000
AFIX   0
C18   1    0.509314    0.545876    0.418870    11.00000    0.05029    0.02527 =
         0.04280    0.00129    0.00735   -0.00467
AFIX  43
H18   2    0.547704    0.624103    0.414914    11.00000   -1.20000
AFIX   0
C20   1    0.975175    0.278016    0.186090    11.00000    0.02273    0.02415 =
         0.03821   -0.00004    0.00325    0.00432
C21   1    1.053676    0.380764    0.185037    11.00000    0.02697    0.02723 =
         0.03755   -0.00405    0.00312   -0.00064
AFIX  43
H21   2    1.074315    0.426094    0.218343    11.00000   -1.20000
AFIX   0
C22   1    1.101049    0.415705    0.134778    11.00000    0.02881    0.03268 =
         0.04281    0.00113    0.00703   -0.00089
AFIX  43
H22   2    1.153864    0.486232    0.133807    11.00000   -1.20000
AFIX   0
C23   1    1.073136    0.349820    0.085393    11.00000    0.03123    0.04135 =
         0.03665    0.00070    0.00517    0.01144
C26   1    1.129472    0.385408    0.031537    11.00000    0.05081    0.06238 =
         0.04065    0.00447    0.01189    0.01021
AFIX 137
H26B  2    1.205758    0.336322    0.026686    11.00000   -1.50000
H26C  2    1.151837    0.472836    0.032716    11.00000   -1.50000
H26A  2    1.067601    0.370300    0.000049    11.00000   -1.50000
AFIX   0
C24   1    0.993225    0.248450    0.087631    11.00000    0.03373    0.03752 =
         0.04041   -0.01044   -0.00104    0.00977
AFIX  43
H24   2    0.972471    0.202836    0.054417    11.00000   -1.20000
AFIX   0
C25   1    0.943550    0.213019    0.137351    11.00000    0.02741    0.02633 =
         0.04748   -0.00626    0.00073    0.00286
AFIX  43
H25   2    0.888016    0.144460    0.138094    11.00000   -1.20000
AFIX   0
H9    2    0.183455    0.140256    0.331255    11.00000    0.02937
HKLF 4
REM  BER1802_0m in P2(1)/c       New: P21/c
REM R1 =  0.0420 for   4955 Fo > 4sig(Fo)  and  0.0427 for all   5101 data
REM    349 parameters refined using      0 restraints
END
WGHT      0.0702      1.3802
REM Highest difference peak  0.432,  deepest hole -0.427,  1-sigma level  0.054
Q1    1   0.9383  0.2373  0.2120  11.00000  0.05    0.43
Q2    1   0.7516  0.3471  0.4430  11.00000  0.05    0.41
Q3    1   0.7925  0.3720  0.4372  11.00000  0.05    0.41
Q4    1   0.9267  0.1114  0.2484  11.00000  0.05    0.37
Q5    1   0.6599  0.4470  0.4270  11.00000  0.05    0.35
Q6    1   0.4683  0.3489  0.2617  11.00000  0.05    0.34
Q7    1   0.5589  0.2490  0.2408  11.00000  0.05    0.32
Q8    1   0.7205  0.5689  0.4296  11.00000  0.05    0.32
Q9    1   0.9245  0.3211 -0.0818  11.00000  0.05    0.30
Q10   1   0.3820  0.0435  0.3752  11.00000  0.05    0.29
Q11   1   1.0138  0.2203  0.2602  11.00000  0.05    0.29
Q12   1   0.8017  0.4713  0.4785  11.00000  0.05    0.27
Q13   1   0.8909  0.3415  0.2467  11.00000  0.05    0.26
Q14   1   0.7296  0.4079  0.3571  11.00000  0.05    0.24
Q15   1   0.4756  0.1007  0.3551  11.00000  0.05    0.24
Q16   1   0.9576  0.2253  0.2923  11.00000  0.05    0.24
Q17   1   1.0841  0.3745  0.1105  11.00000  0.05    0.23
Q18   1   0.5253  0.1441  0.3111  11.00000  0.05    0.23
Q19   1   0.8326  0.4547  0.3173  11.00000  0.05    0.23
Q20   1   0.8072  0.2908  0.4598  11.00000  0.05    0.22
;
data_global
_journal_date_recd_electronic     2013-11-04
_journal_date_accepted     2013-11-12
_journal_name_full     'Acta Crystallographica, Section E'
_journal_year     2013
_journal_volume     69
_journal_issue     12
_journal_page_first     o1797
_journal_page_last     o1798
_journal_paper_category     QO
_journal_paper_doi     10.1107/S1600536813031097
_journal_coeditor_code     XU5750
_publ_contact_author
;
Dr Tuncer H\"okelek
Hacettepe University
Department of Physics
06532 Beytepe
Ankara
Turkey
;
_publ_contact_author_email     merzifon@hacettepe.edu.tr
_publ_contact_author_fax     '90(312)2352550'
_publ_contact_author_phone     '90(312)2977242'
_publ_section_title
;\
2-{4-Methyl-<i>N</i>-[(2,3,4,9-tetrahydro-1<i>H</i>-carbazol-3-yl)methyl]\
benzenesulfonamido}ethyl 4-methylbenzenesulfonate
;
loop_
    _publ_author_name
    _publ_author_address
    'G\"o\,cment\"urk, Mustafa'
;
Dokuz Eyl\"ul University
Faculty of Sciences
Department of Chemistry
T\?inaztepe
35160 Buca
\.Izmir
Turkey
;
    'Erg\"un, Yavuz'
;
Dokuz Eyl\"ul University
Faculty of Sciences
Department of Chemistry
T\?inaztepe
35160 Buca
\.Izmir
Turkey
;
    'Mougang-Soume, Berline'
;
Universit\'e de Montr\'eal
D\'epartement de Chimie
H3C 3J7
Montr\'eal, Qu\'ebec
Canada
;
    '\,Caylak Deliba\,s, Nagihan'
;
Department of Physics
Sakarya University
54187 Esentepe
Sakarya
Turkey
;
    'H\"okelek, Tuncer'
;
Hacettepe University
Department of Physics
06800 Beytepe
Ankara
Turkey
;
