# Supplementary material for: 2-{4-Methyl-N-[(2,3,4,9-tetra­hydro-1H-carbazol-3-yl)meth­yl]benzene­sulfon­amido}­ethyl 4-methyl­benzene­sulfonate
Source: Acta Crystallogr Sect E Struct Rep Online. 2013 Nov 20;69(Pt 12):o1797–8. doi: 10.1107/S1600536813031097 (PMC3885058; doi:10.1107/S1600536813031097)
Supplement: Supplementary file 2 [file e-69-o1797-Isup2.hkl]

#
# h,k,l, Fc-squared, Fo-squared, sigma(Fo-squared) and status flag
#
data_I
_shelx_title ' BER1802_0m in P2(1)/c'
_shelx_refln_list_code          4
_shelx_F_calc_maximum      265.71
_exptl_crystal_F_000      1168.00
_reflns_d_resolution_high  0.8239
 
loop_
 _symmetry_equiv_pos_as_xyz
 'x, y, z'
 '-x, y+1/2, -z+1/2'
 '-x, -y, -z'
 'x, -y-1/2, z-1/2'
 
_cell_length_a    10.5719
_cell_length_b    10.8783
_cell_length_c    23.8868
_cell_angle_alpha  90.000
_cell_angle_beta   93.507
_cell_angle_gamma  90.000
 
_shelx_F_squared_multiplier     1.000
 
loop_
 _refln_index_h
 _refln_index_k
 _refln_index_l
 _refln_F_squared_calc
 _refln_F_squared_meas
 _refln_F_squared_sigma
 _refln_observed_status
   1   0   0      219.43      151.30      2.46 o
   2   0   0        2.75       20.26      0.83 o
   3   0   0     3054.92     3489.05     56.58 o
   4   0   0     2919.36     3082.43     50.01 o
   5   0   0       45.36       32.10      1.28 o
   6   0   0      234.46      174.61      3.67 o
   7   0   0     1096.66     1084.53     19.49 o
   8   0   0      293.46      335.03      7.26 o
   9   0   0      356.97      366.83      6.66 o
  10   0   0       55.64       67.67      2.23 o
  11   0   0       68.51       76.49      1.89 o
  12   0   0      639.79      627.54     15.31 o
   1   1   0     2455.23     2890.44     40.19 o
   2   1   0     3497.85     3943.76     46.95 o
   3   1   0      638.58      591.53      6.83 o
   4   1   0      177.72      249.14      3.28 o
   5   1   0      290.73      319.09      4.28 o
   6   1   0      200.49      244.55      3.43 o
   7   1   0       57.45       45.14      1.20 o
   8   1   0        1.93        5.31      0.61 o
   9   1   0     1590.86     1637.32     19.32 o
  10   1   0       31.47       28.86      0.86 o
  11   1   0       19.96       25.59      0.79 o
  12   1   0       11.27       11.21      0.54 o
   1   2   0     9375.31    10318.02    200.72 o
   2   2   0    33113.52    34966.18    463.76 o
   3   2   0    13416.58    15099.95    193.83 o
   4   2   0     1243.25     1186.14     14.63 o
   5   2   0       66.11      155.04      2.46 o
   6   2   0       64.50       55.53      0.98 o
   7   2   0       74.50       64.69      1.06 o
   8   2   0     1550.44     1483.60     14.45 o
   9   2   0       47.72       48.25      1.37 o
  10   2   0      447.02      449.26      6.86 o
  11   2   0      390.62      410.43      4.78 o
  12   2   0      107.48      111.57      1.91 o
   1   3   0       43.32       33.86      1.20 o
   2   3   0     6010.43     6237.82    110.89 o
   3   3   0     6724.48     7106.96    102.38 o
   4   3   0     4249.22     4385.43     58.65 o
   5   3   0     1831.07     2136.32     29.57 o
   6   3   0      195.14      157.93      1.82 o
   7   3   0       91.09       80.71      1.25 o
   8   3   0      603.66      525.81      5.29 o
   9   3   0     1694.18     1674.09     23.96 o
  10   3   0      376.30      418.58      6.30 o
  11   3   0       14.24       18.69      0.71 o
  12   3   0        4.54        8.26      0.53 o
   1   4   0      625.59      650.92     11.83 o
   2   4   0     4690.86     5211.62     92.95 o
   3   4   0     6561.76     7550.59    143.28 o
   4   4   0     1189.36     1217.50     19.38 o
   5   4   0        6.48        5.94      0.44 o
   6   4   0      793.73      618.93      5.70 o
   7   4   0       53.39       56.07      1.12 o
   8   4   0      115.80      114.19      1.85 o
   9   4   0       93.58       92.11      1.91 o
  10   4   0        9.35        7.59      0.80 o
  11   4   0      126.91      125.98      2.16 o
  12   4   0      343.42      329.59      5.83 o
   1   5   0      891.29      865.30     14.05 o
   2   5   0     1651.07     1611.07     28.45 o
   3   5   0      172.42      268.64      5.51 o
   4   5   0     1732.15     1547.40     14.02 o
   5   5   0     2638.01     2509.63     21.77 o
   6   5   0      413.69      364.42      3.68 o
   7   5   0     5020.51     4568.67     43.67 o
   8   5   0      186.62      197.67      3.03 o
   9   5   0      195.77      189.59      3.04 o
  10   5   0      544.49      551.68      8.34 o
  11   5   0      985.60     1046.87     16.06 o
   0   6   0     3407.50     3309.11     23.52 o
   1   6   0     5369.71     5354.50     26.26 o
   2   6   0      242.23      221.02      1.30 o
   3   6   0       32.81       68.32      0.70 o
   4   6   0       55.40       64.25      0.77 o
   5   6   0      102.54       94.50      1.26 o
   6   6   0        1.22        2.44      0.53 o
   7   6   0        2.22        6.05      0.64 o
   8   6   0        8.82       16.59      0.95 o
   9   6   0      314.96      297.24      4.38 o
  10   6   0        2.44        3.63      0.72 o
  11   6   0       21.35       16.92      1.00 o
   1   7   0     1515.83     1489.77      7.56 o
   2   7   0        1.21        9.47      0.37 o
   3   7   0     2508.44     2686.83     15.87 o
   4   7   0       38.14       34.52      0.68 o
   5   7   0      627.96      605.41      5.17 o
   6   7   0       16.45       13.07      0.69 o
   7   7   0      565.56      634.44      7.41 o
   8   7   0      661.57      656.15      8.28 o
   9   7   0      255.93      279.15      4.19 o
  10   7   0       29.95       28.49      1.22 o
   0   8   0        1.88        4.79      0.47 o
   1   8   0     2324.04     2478.97     12.65 o
   2   8   0      415.01      505.84      2.85 o
   3   8   0       27.75       31.22      0.59 o
   4   8   0       54.35       54.82      0.84 o
   5   8   0      172.06      156.43      1.82 o
   6   8   0       18.78       20.64      0.81 o
   7   8   0       40.70       56.71      1.36 o
   8   8   0        2.83        2.68      0.72 o
   9   8   0        6.82       10.67      0.79 o
  10   8   0       41.48       46.61      1.85 o
   1   9   0      429.56      466.12      2.73 o
   2   9   0       53.21       67.57      0.88 o
   3   9   0      135.80      150.01      1.46 o
   4   9   0       17.27       25.29      0.66 o
   5   9   0       41.06       30.78      0.79 o
   6   9   0      125.08      132.61      1.92 o
   7   9   0      974.79      968.20     11.17 o
   8   9   0        2.26        5.80      0.73 o
   9   9   0        1.44        3.99      0.73 o
   0  10   0      463.06      581.36      4.71 o
   1  10   0       57.71       79.11      1.01 o
   2  10   0       57.77       60.75      0.96 o
   3  10   0       64.46       73.96      1.10 o
   4  10   0      284.32      271.71      2.60 o
   5  10   0       58.89       81.21      1.23 o
   6  10   0      112.60      109.19      1.68 o
   7  10   0       16.54       18.51      0.82 o
   8  10   0      120.71      123.30      2.61 o
   1  11   0       21.20       25.58      0.76 o
   2  11   0        1.98        4.38      0.54 o
   3  11   0        3.18        3.35      0.55 o
   4  11   0      159.01      148.10      1.82 o
   5  11   0       94.09       79.71      1.30 o
   6  11   0       57.93       38.50      1.19 o
   7  11   0       20.73       14.15      1.21 o
   2  12   0      103.69       85.78      2.17 o
   3  12   0       56.98       50.51      1.32 o
   4  12   0      238.15      208.49      2.97 o
   5  12   0      325.76      263.92      4.30 o
 -12   1   1      110.23      112.45      1.82 o
 -11   1   1      120.82       99.25      1.59 o
 -10   1   1      263.06      229.16      2.72 o
  -9   1   1       65.19       82.35      1.60 o
  -8   1   1        1.77        4.29      0.59 o
  -7   1   1      114.67       82.39      1.51 o
  -6   1   1      421.59      424.21      5.60 o
  -5   1   1    13430.25    15157.46    179.68 o
  -4   1   1       46.48      135.78      2.05 o
  -3   1   1    19922.87    22206.31    253.22 o
  -2   1   1    22090.35    24410.09    285.35 o
  -1   1   1     7983.68     8207.77    102.15 o
   0   1   1     5723.60     5410.03    117.53 o
   1   1   1     9361.14     9506.24    126.42 o
   2   1   1     4496.37     4573.62     53.70 o
   3   1   1     3941.30     4275.23     49.71 o
   4   1   1     6656.60     6963.23     82.92 o
   5   1   1     1310.03     1583.10     18.67 o
   6   1   1      189.38      136.60      2.32 o
   7   1   1      930.80      956.04     10.73 o
   8   1   1      410.01      358.84      3.89 o
   9   1   1      217.15      179.25      3.33 o
  10   1   1        8.45       20.57      0.76 o
  11   1   1       59.39       66.55      1.25 o
  12   1   1        0.51        1.05      0.43 o
 -12   2   1       36.74       47.20      1.04 o
 -11   2   1       21.45       19.59      0.73 o
 -10   2   1      205.50      194.56      3.35 o
  -9   2   1        1.23        4.65      0.72 o
  -8   2   1      481.06      423.64      4.43 o
  -7   2   1       23.61       20.75      0.68 o
  -6   2   1       93.30      104.28      1.38 o
  -5   2   1     1131.59     1270.18     16.30 o
  -4   2   1      454.58      506.91      6.86 o
  -3   2   1     1036.56     1305.01     16.52 o
  -2   2   1     7272.25     8252.51    106.82 o
  -1   2   1     1183.57     1170.31     20.21 o
   1   2   1     7241.16     7623.11    132.21 o
   2   2   1     2683.93     2824.92     37.83 o
   3   2   1      169.63      186.04      2.84 o
   4   2   1        0.42        0.61      0.55 o
   5   2   1     2357.02     2653.52     33.42 o
   6   2   1      136.85      140.02      2.03 o
   7   2   1      429.23      433.87      4.28 o
   8   2   1     1349.19     1333.30     13.01 o
   9   2   1      191.55      182.88      3.47 o
  10   2   1        1.02        3.56      0.69 o
  11   2   1       42.34       44.50      1.00 o
  12   2   1        2.70        2.20      0.44 o
 -12   3   1       38.56       28.46      0.79 o
 -11   3   1      303.18      317.37      3.91 o
 -10   3   1       91.98      121.45      2.36 o
  -9   3   1      142.03      137.28      2.61 o
  -8   3   1      655.62      557.27      5.56 o
  -7   3   1      903.32      837.94      7.71 o
  -6   3   1      646.37      624.92      6.94 o
  -5   3   1       24.97       38.28      1.34 o
  -4   3   1      536.97      470.12      6.75 o
  -3   3   1     4584.34     5359.15     74.20 o
  -2   3   1     1254.17     1558.95     27.74 o
  -1   3   1     1725.87     1720.75     30.58 o
   1   3   1      535.49      478.01      9.23 o
   2   3   1     4055.61     3871.66     70.86 o
   3   3   1       94.78      127.09      2.30 o
   4   3   1      146.08      215.15      3.46 o
   5   3   1     1056.37     1173.65     15.50 o
   6   3   1      205.79      163.16      1.89 o
   7   3   1      500.92      443.15      4.40 o
   8   3   1      323.47      286.75      3.41 o
   9   3   1       72.81       86.14      2.05 o
  10   3   1      206.89      196.95      3.40 o
  11   3   1      297.92      293.32      3.49 o
  12   3   1      522.57      554.45      7.26 o
 -12   4   1      162.47      180.59      3.10 o
 -11   4   1       71.61       64.48      1.44 o
 -10   4   1      108.59      108.81      2.13 o
  -9   4   1      161.82      165.84      2.76 o
  -8   4   1       27.79       27.85      0.96 o
  -7   4   1      300.96      251.85      2.72 o
  -6   4   1      603.22      539.94      5.11 o
  -5   4   1      471.38      435.40      4.93 o
  -4   4   1       26.37       35.00      1.55 o
  -3   4   1       22.89       39.88      1.74 o
  -2   4   1      848.58     1035.08     18.68 o
  -1   4   1     1531.72     1595.97     27.52 o
   1   4   1     8690.24     8646.68    149.36 o
   2   4   1     1025.74     1055.13     19.74 o
   3   4   1      155.39      311.67      6.28 o
   4   4   1      844.07      883.84     14.99 o
   5   4   1        4.61        5.42      0.48 o
   6   4   1     1404.60     1279.35     11.57 o
   7   4   1     2921.15     2685.52     24.90 o
   8   4   1     1355.24     1183.99     12.72 o
   9   4   1       15.54       15.85      0.91 o
  10   4   1       16.10       21.09      1.04 o
  11   4   1       18.26       14.87      0.77 o
  12   4   1      146.02      159.34      3.54 o
 -11   5   1       33.55       29.64      1.37 o
 -10   5   1      153.43      168.83      2.95 o
  -9   5   1        0.83        1.43      0.68 o
  -8   5   1     1430.49     1421.35     17.55 o
  -7   5   1      391.74      373.61      3.97 o
  -6   5   1      243.84      207.98      2.27 o
  -5   5   1     3191.06     3055.04     26.26 o
  -4   5   1      354.23      302.00      3.56 o
  -3   5   1       10.43       22.71      1.37 o
  -2   5   1     3053.10     3495.30     59.00 o
  -1   5   1       16.97       29.04      1.19 o
   0   5   1      100.02       86.42      3.38 o
   1   5   1      918.30     1104.72     17.95 o
   2   5   1      814.06      855.84     15.25 o
   3   5   1      631.22      587.45     11.57 o
   4   5   1       22.75       35.22      0.74 o
   5   5   1       10.14        5.13      0.44 o
   6   5   1      306.24      292.02      3.05 o
   7   5   1      155.04      151.26      2.19 o
   8   5   1      100.50      100.60      1.95 o
   9   5   1      261.32      274.78      4.09 o
  10   5   1      877.97      939.89     13.74 o
  11   5   1        3.27        2.81      0.59 o
 -11   6   1        4.01        3.45      0.72 o
 -10   6   1      372.53      408.32      6.26 o
  -9   6   1      114.47      122.35      2.23 o
  -8   6   1      751.27      759.65      9.43 o
  -7   6   1     1530.19     1414.81     13.58 o
  -6   6   1      347.03      339.70      3.48 o
  -5   6   1        0.80        1.34      0.44 o
  -4   6   1      393.36      385.78      2.78 o
  -3   6   1     1194.95     1284.16      7.45 o
  -2   6   1        2.33        6.59      0.30 o
  -1   6   1     3625.87     3468.62     17.07 o
   0   6   1      492.76      492.29      2.75 o
   1   6   1      282.94      282.36      1.56 o
   2   6   1     6172.04     6551.05     32.84 o
   3   6   1      818.36      736.08      4.38 o
   4   6   1      291.96      259.63      2.06 o
   5   6   1     1107.52      991.94      8.56 o
   6   6   1        4.32        9.60      0.60 o
   7   6   1     1556.71     1552.43     15.19 o
   8   6   1      442.61      465.47      6.04 o
   9   6   1      200.76      202.80      3.24 o
  10   6   1      293.18      322.90      5.10 o
  11   6   1      323.17      383.56      7.18 o
 -10   7   1      218.58      237.38      4.13 o
  -9   7   1       41.52       50.26      1.45 o
  -8   7   1     1066.96     1100.44     13.72 o
  -7   7   1       36.36       36.71      1.30 o
  -6   7   1        0.07        2.20      0.57 o
  -5   7   1       47.05       68.24      1.08 o
  -4   7   1      431.82      416.83      2.93 o
  -3   7   1      161.25      154.82      1.20 o
  -2   7   1      347.11      386.04      2.15 o
  -1   7   1      340.89      299.89      1.72 o
   0   7   1     1902.01     1987.82      9.51 o
   1   7   1      116.72      118.15      0.87 o
   2   7   1        5.25        5.13      0.32 o
   3   7   1       47.26       57.11      0.71 o
   4   7   1      945.43      943.80      6.32 o
   5   7   1       66.92       72.54      1.15 o
   6   7   1      403.44      353.05      3.55 o
   7   7   1      101.68      102.07      1.80 o
   8   7   1     1596.55     1614.61     19.56 o
   9   7   1      232.01      254.13      3.88 o
  10   7   1      763.44      711.34     11.13 o
 -10   8   1       34.26       39.91      1.62 o
  -9   8   1      516.20      517.47      7.56 o
  -8   8   1      278.77      286.95      4.03 o
  -7   8   1      470.69      471.08      5.63 o
  -6   8   1      257.82      251.12      3.06 o
  -5   8   1     1051.38     1073.29      9.40 o
  -4   8   1      156.29      170.12      1.56 o
  -3   8   1        1.82        3.94      0.38 o
  -2   8   1      215.39      284.02      1.76 o
  -1   8   1      248.16      289.74      1.72 o
   0   8   1       95.99      100.01      0.87 o
   1   8   1     6818.58     7451.55     37.62 o
   2   8   1      473.12      539.15      3.10 o
   3   8   1      484.96      482.63      3.26 o
   4   8   1        2.08        5.28      0.43 o
   5   8   1      101.73      106.58      1.46 o
   6   8   1      692.62      737.87      7.73 o
   7   8   1       28.41       30.68      1.03 o
   8   8   1       31.57       29.46      1.08 o
   9   8   1       36.01       33.89      1.20 o
  10   8   1        2.14        2.37      0.85 o
  -9   9   1      108.53      143.66      3.01 o
  -8   9   1        0.25        1.46      0.64 o
  -7   9   1       85.28       93.07      1.68 o
  -6   9   1      131.56      122.55      1.81 o
  -5   9   1      198.91      232.80      2.39 o
  -4   9   1     1026.07     1113.76      8.74 o
  -3   9   1      227.21      247.15      2.07 o
  -2   9   1     1379.58     1442.58      9.08 o
  -1   9   1      391.76      436.92      2.58 o
   0   9   1      769.67      856.72      4.73 o
   1   9   1     2345.63     2700.02     14.33 o
   2   9   1      744.33      802.08      5.22 o
   3   9   1      747.88      770.10      5.64 o
   4   9   1      106.99      130.55      1.44 o
   5   9   1       62.71       50.69      1.02 o
   6   9   1       55.00       57.78      1.24 o
   7   9   1       10.07       11.35      0.77 o
   8   9   1     1030.61     1042.89     13.61 o
   9   9   1      114.20      102.44      2.45 o
  -8  10   1        9.49       11.30      0.86 o
  -7  10   1      133.57      133.73      2.05 o
  -6  10   1       25.91       34.65      0.94 o
  -5  10   1      198.30      167.30      1.90 o
  -4  10   1       44.64       37.22      0.82 o
  -3  10   1      274.12      268.24      2.44 o
  -2  10   1        9.22        9.75      0.53 o
  -1  10   1     1916.84     2090.25     12.82 o
   0  10   1     1190.07     1357.40      7.68 o
   1  10   1       48.79       47.42      0.76 o
   2  10   1       34.63       37.91      0.75 o
   3  10   1      132.70      133.96      1.49 o
   4  10   1       84.66       66.96      1.10 o
   5  10   1      684.10      690.91      6.41 o
   6  10   1       95.05       85.18      1.43 o
   7  10   1       16.11       13.78      0.73 o
   8  10   1      241.56      252.67      4.97 o
  -7  11   1        3.36        1.71      0.91 o
  -6  11   1      454.24      420.43      5.10 o
  -5  11   1        5.03        3.24      0.56 o
  -4  11   1      375.66      350.58      3.59 o
  -3  11   1       65.91       54.54      1.08 o
  -2  11   1      379.18      359.69      3.42 o
  -1  11   1       23.92       22.29      0.76 o
   0  11   1       75.68       79.82      1.74 o
   1  11   1      112.74      118.78      1.54 o
   2  11   1      139.28      134.33      1.66 o
   3  11   1      196.34      226.60      2.42 o
   4  11   1      218.78      198.92      2.25 o
   5  11   1       37.04       27.86      0.77 o
   6  11   1       16.70       14.41      0.68 o
   7  11   1        3.27        4.39      1.20 o
  -5  12   1       25.15       21.54      0.94 o
  -4  12   1        0.76        0.83      0.57 o
  -3  12   1        1.96        3.15      0.68 o
  -2  12   1       58.36       63.31      2.04 o
   2  12   1      112.42      101.85      2.28 o
   3  12   1       29.51       22.67      0.89 o
   4  12   1       48.69       48.01      1.20 o
   5  12   1      210.72      171.20      3.06 o
 -12   0   2      354.90      323.25      5.51 o
 -11   0   2      101.36      120.15      2.87 o
 -10   0   2        5.20        2.87      0.78 o
  -9   0   2      401.25      409.25      6.25 o
  -8   0   2      233.10      217.69      4.85 o
  -7   0   2     2959.01     3076.54     58.81 o
  -6   0   2       20.82       30.99      1.53 o
  -5   0   2     5956.58     6038.05     95.09 o
  -4   0   2      158.02      296.91      5.13 o
  -3   0   2     4807.80     5173.54     77.77 o
  -2   0   2      571.13      716.15     11.02 o
  -1   0   2     7834.74     7660.72    112.54 o
   0   0   2     8523.17     8746.84    141.54 o
   1   0   2     8984.62     9413.95    141.61 o
   2   0   2    41385.10    45693.58    703.19 o
   3   0   2     1437.28     1721.36     27.47 o
   4   0   2    25297.96    27485.37    433.79 o
   5   0   2      244.93      300.79      5.11 o
   6   0   2      441.18      559.27     10.40 o
   7   0   2      781.72      777.84     15.35 o
   8   0   2     4480.01     4446.39     73.34 o
   9   0   2      168.04      205.01      3.31 o
  10   0   2        2.66        3.92      0.74 o
  11   0   2      122.66      125.53      2.92 o
  12   0   2        3.32        2.43      0.68 o
 -12   1   2       31.12       34.89      0.98 o
 -11   1   2       20.47       22.81      0.72 o
 -10   1   2       22.75       33.27      0.95 o
  -9   1   2     2657.58     2619.35     29.31 o
  -8   1   2      129.20      138.60      1.87 o
  -7   1   2      494.12      438.22      4.90 o
  -6   1   2        0.25        0.80      0.61 o
  -5   1   2      181.24      205.16      2.87 o
  -4   1   2        5.93       10.03      0.61 o
  -3   1   2     1828.54     1785.53     20.30 o
  -2   1   2      421.47      394.24      4.74 o
  -1   1   2     3680.29     3795.96     46.49 o
   0   1   2      512.77      590.85      8.58 o
   1   1   2    23207.34    23636.00    304.81 o
   2   1   2    31691.57    33956.18    393.71 o
   3   1   2     9755.36    10673.75    125.36 o
   4   1   2      508.34      521.53      6.64 o
   5   1   2     3161.02     3673.58     44.12 o
   6   1   2        3.53        5.25      0.67 o
   7   1   2     1682.23     1651.22     18.17 o
   8   1   2       39.35       48.53      1.15 o
   9   1   2     2593.18     2581.33     31.67 o
  10   1   2      123.94      123.52      1.66 o
  11   1   2      100.70      112.31      1.66 o
  12   1   2      179.44      176.27      2.53 o
 -12   2   2      621.77      628.52      8.00 o
 -11   2   2      484.81      465.85      5.66 o
 -10   2   2       68.49       71.87      1.63 o
  -9   2   2      916.84      917.19     14.36 o
  -8   2   2       99.84      101.67      1.55 o
  -7   2   2      798.37      719.39      6.59 o
  -6   2   2        7.83       21.27      0.65 o
  -5   2   2      312.24      359.80      4.95 o
  -4   2   2      931.06     1071.45     13.10 o
  -3   2   2      826.03     1108.26     14.07 o
  -2   2   2     5261.01     5807.63     74.73 o
  -1   2   2     1141.08      972.19     14.18 o
   0   2   2    50963.15    51880.68   1178.92 o
   1   2   2     3091.82     2989.18     45.11 o
   2   2   2     2604.43     2646.70     36.74 o
   3   2   2     2032.59     2191.49     28.11 o
   4   2   2      338.15      332.13      4.55 o
   5   2   2     2302.05     2204.83     27.85 o
   6   2   2     4720.09     4447.34     48.96 o
   7   2   2      128.58      139.54      1.73 o
   8   2   2      175.89      171.93      2.20 o
   9   2   2       90.29       74.43      1.78 o
  10   2   2       60.15       78.57      1.87 o
  11   2   2       81.62       80.31      1.32 o
  12   2   2      567.09      598.33      7.83 o
 -12   3   2        4.99        4.66      0.48 o
 -11   3   2      201.77      216.93      2.96 o
 -10   3   2      298.09      288.33      4.67 o
  -9   3   2      917.09      952.53     12.78 o
  -8   3   2       23.69       20.01      0.76 o
  -7   3   2     2905.06     2612.82     23.73 o
  -6   3   2      187.24      146.46      1.73 o
  -5   3   2     1432.22     1572.00     20.70 o
  -4   3   2       68.83      133.22      2.34 o
  -3   3   2       76.84       78.97      1.67 o
  -2   3   2     1569.59     1235.41     19.86 o
  -1   3   2        3.91        7.19      0.63 o
   0   3   2     1940.52     2068.39     51.35 o
   1   3   2     1740.35     1561.39     29.72 o
   2   3   2     4005.05     4713.31     78.60 o
   3   3   2      573.55      719.23     10.39 o
   4   3   2     4541.50     4522.52     61.74 o
   5   3   2     8783.76     8791.27    118.77 o
   6   3   2      190.35      167.84      1.86 o
   7   3   2      184.21      138.46      1.75 o
   8   3   2     1076.66      994.55     10.26 o
   9   3   2      553.77      571.61      7.97 o
  10   3   2      921.09      938.47     13.20 o
  11   3   2      144.15      125.89      1.75 o
  12   3   2       60.15       58.08      1.32 o
 -12   4   2       77.17       79.18      1.62 o
 -11   4   2      198.13      188.54      3.06 o
 -10   4   2      686.39      747.56     10.73 o
  -9   4   2      142.29      146.64      2.51 o
  -8   4   2      356.39      351.91      4.21 o
  -7   4   2      705.95      656.92      6.36 o
  -6   4   2      784.83      699.14      6.67 o
  -5   4   2        5.50        5.76      0.49 o
  -4   4   2      512.40      635.10     10.64 o
  -3   4   2     2319.90     2736.54     46.36 o
  -2   4   2     3917.09     4087.21     72.39 o
  -1   4   2      943.07     1035.86     17.32 o
   0   4   2     5116.47     5324.81    124.64 o
   1   4   2     2363.77     2265.93     40.26 o
   2   4   2       22.63       62.04      2.03 o
   3   4   2     1423.24     1435.99     25.92 o
   4   4   2     1112.34     1217.62     19.81 o
   5   4   2      279.70      265.29      3.37 o
   6   4   2     1525.68     1432.86     13.42 o
   7   4   2     1344.27     1226.87     11.42 o
   8   4   2     1513.74     1373.51     16.75 o
   9   4   2     1554.61     1551.05     21.05 o
  10   4   2        6.62        8.92      0.86 o
  11   4   2        4.38        3.16      0.52 o
  12   4   2        9.83        6.92      0.86 o
 -11   5   2       37.60       40.26      1.29 o
 -10   5   2     1018.90     1031.84     14.56 o
  -9   5   2        3.61        4.99      0.73 o
  -8   5   2     2920.77     2797.43     33.33 o
  -7   5   2      731.93      691.32      7.04 o
  -6   5   2      289.64      267.25      2.81 o
  -5   5   2      103.37       75.70      1.07 o
  -4   5   2        9.92        6.85      0.45 o
  -3   5   2     1924.21     1990.86     36.17 o
  -2   5   2        3.13        3.38      0.89 o
  -1   5   2       32.92       44.70      1.45 o
   0   5   2       41.89       63.45      2.12 o
   1   5   2     1602.51     1510.41     25.19 o
   2   5   2     4686.19     4963.18     87.93 o
   3   5   2      198.55      161.17      3.71 o
   4   5   2      487.75      528.72      4.93 o
   5   5   2       58.73       79.01      1.14 o
   6   5   2      207.19      203.84      2.32 o
   7   5   2        5.54        6.70      0.63 o
   8   5   2       78.01       74.78      1.65 o
   9   5   2      578.00      605.13      8.39 o
  10   5   2       32.43       37.78      1.27 o
  11   5   2      136.93      144.60      2.74 o
 -11   6   2      126.92      135.67      2.99 o
 -10   6   2       38.84       56.44      1.55 o
  -9   6   2       41.23       46.81      1.40 o
  -8   6   2       94.67       92.78      2.14 o
  -7   6   2      431.06      425.83      4.74 o
  -6   6   2      551.05      536.17      5.15 o
  -5   6   2      484.20      410.34      3.76 o
  -4   6   2       16.09       17.37      0.45 o
  -3   6   2       47.56       45.17      0.56 o
  -2   6   2     2004.56     2153.89     10.89 o
  -1   6   2     1076.22     1039.36      5.23 o
   0   6   2       48.05       43.16      0.46 o
   1   6   2     1945.32     1964.52      9.84 o
   2   6   2     2989.87     2988.54     15.01 o
   3   6   2        5.11        7.04      0.32 o
   4   6   2      350.80      365.58      2.92 o
   5   6   2     1386.42     1371.29     11.70 o
   6   6   2      191.64      192.23      2.21 o
   7   6   2      794.89      792.14      8.01 o
   8   6   2       27.36       28.09      1.02 o
   9   6   2      144.48      153.10      2.59 o
  10   6   2       25.56       27.85      1.29 o
  11   6   2       93.20      101.51      2.49 o
 -10   7   2        8.66       11.27      0.80 o
  -9   7   2       26.94       23.88      1.00 o
  -8   7   2       20.50       20.42      0.91 o
  -7   7   2     2315.00     2296.69     26.26 o
  -6   7   2       12.94       17.73      0.73 o
  -5   7   2       27.06       36.90      0.92 o
  -4   7   2      386.92      469.72      3.28 o
  -3   7   2      388.21      434.00      2.81 o
  -2   7   2      476.24      427.23      2.35 o
  -1   7   2      281.63      246.75      1.47 o
   0   7   2     1008.65     1207.27      6.05 o
   1   7   2      121.22      128.60      0.91 o
   2   7   2      761.46      815.02      4.39 o
   3   7   2      187.72      231.27      1.67 o
   4   7   2        6.12        4.60      0.38 o
   5   7   2      107.10      102.96      1.38 o
   6   7   2      358.06      333.28      3.48 o
   7   7   2      398.94      390.87      4.79 o
   8   7   2       59.50       65.29      1.54 o
   9   7   2      561.16      582.54      8.29 o
  10   7   2      295.27      319.34      5.28 o
 -10   8   2       77.40       78.42      2.51 o
  -9   8   2       45.02       44.90      1.33 o
  -8   8   2       25.59       27.28      1.02 o
  -7   8   2       66.00       61.43      1.43 o
  -6   8   2     1038.44     1035.00     10.62 o
  -5   8   2       35.05       35.24      0.85 o
  -4   8   2        0.07        1.93      0.42 o
  -3   8   2       56.87       57.49      0.79 o
  -2   8   2      128.51      150.79      1.14 o
  -1   8   2      464.41      514.85      2.82 o
   0   8   2      816.08      892.69      4.78 o
   1   8   2        4.85       15.33      0.45 o
   2   8   2       30.20       40.34      0.59 o
   3   8   2       20.74       27.46      0.56 o
   4   8   2     1069.78     1028.88      7.14 o
   5   8   2      549.70      570.02      5.39 o
   6   8   2      169.05      180.66      2.35 o
   7   8   2       49.46       46.97      1.22 o
   8   8   2       63.59       56.11      1.41 o
   9   8   2      537.46      574.54      8.34 o
  10   8   2        5.06        4.66      0.98 o
  -9   9   2        4.96        3.92      0.75 o
  -8   9   2      103.61       96.09      1.85 o
  -7   9   2       55.21       73.51      1.49 o
  -6   9   2      502.07      482.32      5.38 o
  -5   9   2      459.26      498.55      4.56 o
  -4   9   2      329.98      319.48      2.79 o
  -3   9   2      589.92      694.23      5.17 o
  -2   9   2       24.87       36.10      0.70 o
  -1   9   2      488.69      564.91      3.37 o
   0   9   2       42.07       53.15      0.67 o
   1   9   2     1078.12     1137.62      6.46 o
   2   9   2      439.13      493.62      3.38 o
   3   9   2      568.41      604.22      4.51 o
   4   9   2        0.43        1.36      0.46 o
   5   9   2       30.10       27.90      0.78 o
   6   9   2       25.30       28.46      0.89 o
   7   9   2       79.85       70.67      1.50 o
   8   9   2       55.08       69.26      1.60 o
   9   9   2      144.41      138.88      3.31 o
  -8  10   2      103.03      124.88      2.60 o
  -7  10   2        0.68        0.34      0.58 o
  -6  10   2      125.52      140.24      1.94 o
  -5  10   2       83.12       66.94      1.16 o
  -4  10   2      231.47      241.06      2.37 o
  -3  10   2        2.33        2.13      0.49 o
  -2  10   2       14.58       22.18      0.62 o
  -1  10   2        3.68        8.49      0.46 o
   0  10   2      172.52      203.40      1.58 o
   1  10   2      118.67      119.05      1.24 o
   2  10   2       31.92       41.01      0.78 o
   3  10   2      116.49      112.72      1.35 o
   4  10   2      231.59      221.39      2.25 o
   5  10   2        0.70        4.08      0.53 o
   6  10   2       51.60       45.16      1.16 o
   7  10   2       15.81       19.55      0.83 o
   8  10   2       19.75       14.89      0.96 o
  -7  11   2       10.35        7.52      1.38 o
  -6  11   2       28.19       21.87      0.74 o
  -5  11   2      142.31      141.50      1.86 o
  -4  11   2        1.29        6.07      0.56 o
  -3  11   2       10.71       11.63      0.64 o
  -2  11   2        0.15        0.73      0.50 o
  -1  11   2        6.93       10.19      0.61 o
   0  11   2      220.62      244.20      2.69 o
   1  11   2      192.75      218.61      2.28 o
   2  11   2      184.05      183.48      2.07 o
   3  11   2       41.79       37.16      0.87 o
   4  11   2      171.82      167.63      2.01 o
   5  11   2       24.08       23.62      0.73 o
   6  11   2        0.68        1.68      0.55 o
  -5  12   2       33.42       23.71      0.95 o
  -4  12   2       52.19       50.74      1.23 o
  -3  12   2        5.28        4.60      0.68 o
  -2  12   2      288.89      285.40      5.69 o
  -1  12   2      260.43      250.61      7.35 o
   1  12   2       36.57       28.87      2.75 o
   2  12   2      226.28      214.63      3.75 o
   3  12   2       86.86       84.70      1.67 o
   4  12   2        0.87        1.24      0.57 o
   5  12   2      108.41       86.82      2.06 o
 -12   1   3       60.37       43.47      1.04 o
 -11   1   3       86.87       79.91      1.37 o
 -10   1   3        0.45        0.92      0.49 o
  -9   1   3      235.95      241.97      4.13 o
  -8   1   3       21.90       24.22      0.85 o
  -7   1   3      479.81      406.04      5.01 o
  -6   1   3     1402.47     1645.00     20.11 o
  -5   1   3     4772.62     5368.52     63.24 o
  -4   1   3      103.60       85.34      1.53 o
  -3   1   3     2508.95     2573.43     28.79 o
  -2   1   3      125.05      126.69      2.02 o
  -1   1   3      326.42      383.01      4.77 o
   0   1   3     8339.13     8543.22    104.80 o
   1   1   3    15250.31    16340.28    207.41 o
   2   1   3     1018.25     1219.96     14.84 o
   3   1   3    10764.51    11580.90    134.20 o
   4   1   3     5895.18     6830.70     80.33 o
   5   1   3     7405.61     8081.38     95.42 o
   6   1   3      660.23      572.95      7.39 o
   7   1   3      371.39      330.22      3.91 o
   8   1   3      199.68      186.66      2.37 o
   9   1   3      230.85      220.58      4.01 o
  10   1   3      162.73      186.46      2.30 o
  11   1   3      570.70      558.06      7.14 o
  12   1   3       17.94       20.97      0.70 o
 -12   2   3      237.74      258.82      3.58 o
 -11   2   3       14.85       19.00      0.70 o
 -10   2   3      209.72      222.76      3.19 o
  -9   2   3       47.73       48.39      1.39 o
  -8   2   3        4.26        7.80      0.63 o
  -7   2   3       91.43       81.82      1.21 o
  -6   2   3      453.75      470.52      5.87 o
  -5   2   3      263.53      308.01      4.32 o
  -4   2   3      103.85      147.55      2.35 o
  -3   2   3      323.97      312.81      4.19 o
  -2   2   3       95.03       81.11      1.59 o
  -1   2   3     3742.43     4020.71     52.07 o
   0   2   3    22969.80    24627.07    363.05 o
   1   2   3     1863.48     2229.64     31.71 o
   2   2   3       80.14       86.81      2.38 o
   3   2   3     4137.57     4473.18     57.09 o
   4   2   3     1426.34     1650.70     21.31 o
   5   2   3      923.61     1030.85     13.36 o
   6   2   3       27.34       32.64      0.78 o
   7   2   3      438.82      415.35      4.05 o
   8   2   3      884.10      815.58      8.22 o
   9   2   3      231.61      229.78      4.74 o
  10   2   3       85.51       95.42      1.89 o
  11   2   3      147.49      125.27      1.87 o
  12   2   3      151.81      169.69      2.68 o
 -12   3   3      211.26      224.51      3.26 o
 -11   3   3       68.89       67.25      1.29 o
 -10   3   3       24.36       26.54      1.12 o
  -9   3   3       22.48       26.76      1.04 o
  -8   3   3      187.03      198.37      2.51 o
  -7   3   3        7.70       12.47      0.58 o
  -6   3   3      133.92      128.13      1.49 o
  -5   3   3        0.46        6.16      0.59 o
  -4   3   3        4.85       13.08      0.80 o
  -3   3   3     3299.93     3368.52     43.84 o
  -2   3   3       73.23       67.47      1.61 o
  -1   3   3     2879.77     2786.32     49.32 o
   0   3   3     2473.27     2669.66     50.73 o
   1   3   3     2149.77     2194.58     41.87 o
   2   3   3      136.77      117.23      2.38 o
   3   3   3     1710.61     1520.19     21.90 o
   4   3   3      449.65      541.80      7.88 o
   5   3   3     3028.30     2668.34     35.44 o
   6   3   3      418.38      371.49      3.59 o
   7   3   3      461.13      388.12      3.95 o
   8   3   3      750.81      684.06      8.29 o
   9   3   3       49.07       46.99      1.35 o
  10   3   3      209.58      223.01      3.68 o
  11   3   3      104.78      113.41      1.64 o
  12   3   3       19.21        9.72      0.54 o
 -12   4   3        0.00        1.71      0.45 o
 -11   4   3      115.30      116.11      1.91 o
 -10   4   3       43.92       56.67      1.58 o
  -9   4   3        0.30        2.65      0.69 o
  -8   4   3      200.13      170.52      2.64 o
  -7   4   3     1464.12     1295.05     12.37 o
  -6   4   3       33.97       39.63      0.81 o
  -5   4   3       67.68       64.39      1.01 o
  -4   4   3      764.59      746.30     11.87 o
  -3   4   3        1.61        7.52      0.98 o
  -2   4   3     4746.44     5055.81     84.01 o
  -1   4   3      151.38      223.92      4.26 o
   0   4   3     2586.21     2791.15     55.20 o
   1   4   3      723.99      798.10     15.63 o
   2   4   3     7192.24     7705.96    140.99 o
   3   4   3      308.84      300.57      6.11 o
   4   4   3     2008.88     2015.03     32.50 o
   5   4   3      210.74      151.73      1.69 o
   6   4   3      205.23      214.33      2.36 o
   7   4   3       50.34       44.72      1.01 o
   8   4   3        2.74        3.53      0.61 o
   9   4   3      351.34      372.19      5.41 o
  10   4   3      586.70      584.13      8.68 o
  11   4   3      243.44      279.21      5.29 o
  12   4   3      108.93      119.03      3.63 o
 -11   5   3       53.83       72.31      1.79 o
 -10   5   3      231.03      259.16      4.29 o
  -9   5   3       18.63       23.70      1.01 o
  -8   5   3      125.60      123.23      2.08 o
  -7   5   3       10.89        9.09      0.63 o
  -6   5   3       15.16       15.47      0.63 o
  -5   5   3      163.85      161.95      1.74 o
  -4   5   3      419.11      356.83      3.92 o
  -3   5   3      289.77      261.83      5.52 o
  -2   5   3      807.68      863.21     15.92 o
  -1   5   3     1718.53     1949.45     32.40 o
   0   5   3        9.25       12.21      0.89 o
   1   5   3       83.67      114.07      2.74 o
   2   5   3       29.29       36.25      1.72 o
   3   5   3       82.64      106.92      1.87 o
   4   5   3     3228.80     2937.38     24.83 o
   5   5   3       22.77       21.40      0.65 o
   6   5   3     3482.73     3167.78     29.14 o
   7   5   3     1214.97     1176.79     11.69 o
   8   5   3      727.21      708.12      9.10 o
   9   5   3      154.09      153.57      2.62 o
  10   5   3      231.50      229.74      3.71 o
  11   5   3      167.89      183.00      3.92 o
 -11   6   3      318.64      338.17      6.42 o
 -10   6   3      104.28      107.84      2.18 o
  -9   6   3      795.50      793.86     10.73 o
  -8   6   3      419.82      398.84      5.22 o
  -7   6   3        0.07        2.72      0.60 o
  -6   6   3     3298.06     3059.63     27.46 o
  -5   6   3     1015.13      981.88      8.52 o
  -4   6   3      406.06      374.72      2.83 o
  -3   6   3     1781.20     1664.69      9.86 o
  -2   6   3       87.66       96.79      0.81 o
  -1   6   3      434.11      419.31      2.23 o
   0   6   3      373.01      459.31      2.41 o
   1   6   3      959.76      867.22      4.47 o
   2   6   3      769.02      666.90      3.63 o
   3   6   3        8.60        4.46      0.30 o
   4   6   3     2310.12     2256.77     17.35 o
   5   6   3      241.32      224.97      2.34 o
   6   6   3     3617.91     3457.67     31.44 o
   7   6   3      473.96      475.07      5.92 o
   8   6   3      692.59      683.12      8.77 o
   9   6   3      101.29      108.80      2.13 o
  10   6   3       22.42       23.33      1.09 o
  11   6   3       58.83       59.32      2.01 o
 -10   7   3       58.20       71.93      1.70 o
  -9   7   3        0.47        2.58      0.72 o
  -8   7   3      429.36      457.38      5.89 o
  -7   7   3      143.86      155.47      2.30 o
  -6   7   3       27.28       23.90      0.80 o
  -5   7   3      426.01      402.01      3.67 o
  -4   7   3      168.69      187.10      1.55 o
  -3   7   3      204.53      231.20      1.66 o
  -2   7   3      333.76      312.87      1.88 o
  -1   7   3      921.68      981.29      5.06 o
   0   7   3       14.78       29.90      0.43 o
   1   7   3      157.01      175.65      1.14 o
   2   7   3      224.65      211.30      1.38 o
   3   7   3       35.62       37.40      0.64 o
   4   7   3        8.89       15.51      0.50 o
   5   7   3      213.13      204.99      2.16 o
   6   7   3       10.48       13.78      0.76 o
   7   7   3      405.08      408.21      5.19 o
   8   7   3     1513.46     1539.34     20.01 o
   9   7   3      890.59      896.44     12.10 o
  10   7   3      446.01      444.68      7.08 o
 -10   8   3      528.81      534.61     10.72 o
  -9   8   3        0.32        1.25      0.66 o
  -8   8   3      406.09      467.26      6.10 o
  -7   8   3      540.35      577.79      6.76 o
  -6   8   3      806.04      793.60      8.12 o
  -5   8   3       14.69       20.37      0.72 o
  -4   8   3     1693.27     1570.87     10.76 o
  -3   8   3      175.46      183.80      1.52 o
  -2   8   3      272.42      315.62      2.08 o
  -1   8   3     2083.51     2130.17     10.83 o
   0   8   3      124.80      150.57      1.09 o
   1   8   3      245.02      261.21      1.60 o
   2   8   3        5.78        8.20      0.40 o
   3   8   3        9.24       14.00      0.47 o
   4   8   3     1208.25     1207.90      8.40 o
   5   8   3     1184.17     1198.84     10.85 o
   6   8   3      247.72      253.96      3.09 o
   7   8   3        4.54        5.34      0.73 o
   8   8   3      297.91      350.37      4.87 o
   9   8   3       55.88       39.93      1.33 o
  10   8   3      634.28      674.70     29.36 o
  -9   9   3      428.18      436.09      8.14 o
  -8   9   3      380.08      413.10      5.67 o
  -7   9   3      215.69      206.25      2.82 o
  -6   9   3       20.23       22.85      0.81 o
  -5   9   3      610.59      574.14      5.24 o
  -4   9   3     1199.77     1156.16      9.06 o
  -3   9   3      854.27      923.15      6.81 o
  -2   9   3     1031.36     1109.49      7.33 o
  -1   9   3     1518.18     1768.06     10.16 o
   0   9   3      324.03      352.15      2.28 o
   1   9   3       28.61       41.91      0.67 o
   2   9   3       99.56      106.02      1.12 o
   3   9   3      765.85      908.69      6.75 o
   4   9   3      104.21       94.33      1.21 o
   5   9   3      556.28      538.00      5.12 o
   6   9   3       68.45       63.77      1.31 o
   7   9   3        1.60        4.20      0.66 o
   8   9   3      734.50      780.41     10.56 o
   9   9   3       43.18       50.52      2.06 o
  -8  10   3       38.81       31.63      1.68 o
  -7  10   3        3.19        1.32      0.60 o
  -6  10   3      559.06      578.43      6.36 o
  -5  10   3       21.75       27.91      0.78 o
  -4  10   3       47.79       46.60      0.94 o
  -3  10   3       15.25       14.05      0.59 o
  -2  10   3      545.62      572.19      4.43 o
  -1  10   3     1171.69     1252.87      8.44 o
   0  10   3      167.35      181.94      1.50 o
   1  10   3     1477.62     1578.09     10.70 o
   2  10   3        1.82        2.13      0.47 o
   3  10   3      761.23      742.68      6.08 o
   4  10   3       54.34       58.97      1.07 o
   5  10   3     1367.06     1346.90     12.73 o
   6  10   3        3.68        2.20      0.58 o
   7  10   3      247.53      254.54      3.63 o
   8  10   3        0.15       -0.80      0.80 o
  -7  11   3       53.54       49.40      2.68 o
  -6  11   3       40.36       50.31      1.11 o
  -5  11   3      157.51      167.26      2.10 o
  -4  11   3     1985.94     2014.47     18.75 o
  -3  11   3       16.48       12.77      0.63 o
  -2  11   3       18.13       30.60      0.80 o
  -1  11   3     1221.39     1311.09     11.01 o
   0  11   3      412.08      445.89      4.08 o
   1  11   3     1172.10     1294.07     11.17 o
   2  11   3       46.44       35.30      0.85 o
   3  11   3       69.89       53.77      1.06 o
   4  11   3       50.28       46.27      1.00 o
   5  11   3        1.80        1.57      0.49 o
   6  11   3       31.15       22.27      0.82 o
  -5  12   3       56.55       52.10      1.54 o
  -4  12   3       19.36       18.90      0.75 o
  -3  12   3       59.09       52.43      1.28 o
  -2  12   3       95.94       86.09      2.30 o
  -1  12   3      166.47      155.24      3.34 o
   0  12   3        6.16        7.33      1.03 o
   1  12   3      605.07      597.25     10.78 o
   2  12   3        1.45        0.52      0.67 o
   3  12   3       68.33       68.07      1.43 o
   4  12   3        6.20        8.57      0.64 o
   5  12   3       31.09       21.16      1.18 o
 -12   0   4      506.07      537.57      9.87 o
 -11   0   4        7.95        3.38      0.73 o
 -10   0   4        0.60        1.86      0.71 o
  -9   0   4     2736.21     2756.75     37.53 o
  -8   0   4     1000.15     1043.17     18.73 o
  -7   0   4       52.09       55.87      2.60 o
  -6   0   4       61.58       55.46      2.07 o
  -5   0   4     4646.64     5738.28     88.62 o
  -4   0   4     3229.74     3695.12     57.14 o
  -3   0   4     6607.28     6731.02    100.95 o
  -2   0   4      834.74      967.35     15.23 o
  -1   0   4     7463.42     8239.56    129.63 o
   0   0   4     1735.43     1698.60     25.81 o
   1   0   4      285.46      215.01      3.57 o
   2   0   4     1934.26     2292.81     34.92 o
   3   0   4     2523.63     2131.53     32.41 o
   4   0   4     4658.29     5304.84     81.89 o
   5   0   4     6688.94     6996.65    110.59 o
   6   0   4       12.11       17.92      1.28 o
   7   0   4      143.16      134.02      4.09 o
   8   0   4        1.72        1.65      0.99 o
   9   0   4      836.58      812.52     11.88 o
  10   0   4       21.11       15.23      1.07 o
  11   0   4       32.53       33.09      1.41 o
  12   0   4       42.87       55.92      1.52 o
 -12   1   4       32.40       30.24      0.87 o
 -11   1   4        0.86        0.56      0.49 o
 -10   1   4      379.80      378.93      4.27 o
  -9   1   4      932.87      934.34     11.33 o
  -8   1   4        3.90        8.29      0.64 o
  -7   1   4      246.80      215.13      2.67 o
  -6   1   4        0.89        1.15      0.63 o
  -5   1   4       38.48       47.45      1.22 o
  -4   1   4       18.36       14.75      0.70 o
  -3   1   4     3422.48     3752.10     42.14 o
  -2   1   4     4945.02     5155.70     58.91 o
  -1   1   4     5713.69     5757.92     70.96 o
   0   1   4     4149.91     4161.08     51.20 o
   1   1   4     7936.68     8441.90     97.91 o
   2   1   4     1399.78     1358.61     16.70 o
   3   1   4      208.78      180.41      2.52 o
   4   1   4       85.68      191.14      2.84 o
   5   1   4       31.82       48.85      1.28 o
   6   1   4     1008.11     1083.22     13.64 o
   7   1   4      290.86      283.01      3.44 o
   8   1   4      840.41      815.85      9.18 o
   9   1   4     2654.74     2753.78     33.58 o
  10   1   4      437.58      493.12      6.58 o
  11   1   4      282.40      263.31      3.84 o
  12   1   4       88.63       96.58      1.63 o
 -12   2   4      270.15      266.97      3.67 o
 -11   2   4      821.99      856.84      9.43 o
 -10   2   4      554.21      570.06      8.39 o
  -9   2   4      680.45      645.60      8.60 o
  -8   2   4     1087.10     1003.77     10.48 o
  -7   2   4      162.30      171.03      1.95 o
  -6   2   4        6.45       16.73      0.58 o
  -5   2   4     4305.03     4449.55     53.15 o
  -4   2   4     3207.65     3732.42     44.67 o
  -3   2   4      118.03      131.07      2.07 o
  -2   2   4     1431.91     1467.72     18.19 o
  -1   2   4     3148.84     3282.92     41.08 o
   0   2   4    43269.88    45093.25    599.93 o
   1   2   4     3122.37     3873.85     53.05 o
   2   2   4      905.47     1047.05     14.33 o
   3   2   4      811.59      831.56     11.08 o
   4   2   4     3571.04     4123.63     51.83 o
   5   2   4       87.63       89.10      1.80 o
   6   2   4     1103.41      963.56      9.43 o
   7   2   4     3423.07     3212.38     28.80 o
   8   2   4      944.05      926.20      9.32 o
   9   2   4      210.66      229.65      4.54 o
  10   2   4       99.51       99.10      1.72 o
  11   2   4       33.07       34.48      0.85 o
  12   2   4      117.16       97.73      1.66 o
 -12   3   4      299.71      343.06      4.43 o
 -11   3   4       18.21       22.59      0.75 o
 -10   3   4      116.49      118.91      2.35 o
  -9   3   4      937.67      914.79     12.85 o
  -8   3   4      416.10      363.10      3.89 o
  -7   3   4      682.95      642.86      6.15 o
  -6   3   4      315.15      281.99      3.12 o
  -5   3   4     2460.60     2532.48     38.67 o
  -4   3   4       65.77       21.06      0.97 o
  -3   3   4     2359.68     2391.64     32.79 o
  -2   3   4        5.36        9.35      1.12 o
  -1   3   4     1331.53     1430.24     22.86 o
   0   3   4      511.58      665.74     12.09 o
   1   3   4    10224.24    10860.29    187.14 o
   2   3   4     2259.70     2124.42     31.56 o
   3   3   4     1915.30     2252.28     32.25 o
   4   3   4        5.15        6.28      0.70 o
   5   3   4      292.36      300.18      3.71 o
   6   3   4     1041.90      887.08      8.09 o
   7   3   4     2654.53     2461.78     22.74 o
   8   3   4       56.80       60.68      1.30 o
   9   3   4     1346.81     1418.78     18.80 o
  10   3   4      284.32      254.02      4.05 o
  11   3   4       12.36        9.88      0.57 o
  12   3   4      141.94      139.73      2.41 o
 -12   4   4      559.49      579.64      9.20 o
 -11   4   4      355.71      331.71      5.96 o
 -10   4   4      147.48      138.98      2.58 o
  -9   4   4       18.73       22.71      0.98 o
  -8   4   4        7.37        7.23      0.63 o
  -7   4   4        6.11       10.56      0.62 o
  -6   4   4      754.27      668.76      6.25 o
  -5   4   4      519.20      449.37      4.54 o
  -4   4   4      639.02      668.44     11.99 o
  -3   4   4     1908.64     2233.37     37.55 o
  -2   4   4        5.58        6.64      0.89 o
  -1   4   4       21.99       22.31      1.07 o
   0   4   4        6.64        8.35      1.04 o
   1   4   4     1894.61     2058.01     39.37 o
   2   4   4     2307.35     2371.90     45.35 o
   3   4   4       30.34       40.02      1.63 o
   4   4   4     1684.58     1549.66     25.97 o
   5   4   4     1348.68     1123.70     10.39 o
   6   4   4     1984.33     1931.82     17.59 o
   7   4   4     1482.97     1404.25     13.26 o
   8   4   4      854.03      805.73      9.79 o
   9   4   4        0.31        1.92      0.71 o
  10   4   4        6.02        5.52      0.75 o
  11   4   4      429.62      444.33      5.72 o
 -11   5   4      147.92      141.64      3.31 o
 -10   5   4       48.85       41.80      1.30 o
  -9   5   4      138.41      151.90      2.55 o
  -8   5   4      397.85      376.18      4.92 o
  -7   5   4      169.80      139.44      1.90 o
  -6   5   4       61.04       52.53      1.03 o
  -5   5   4      258.00      257.57      2.55 o
  -4   5   4      645.29      569.52      5.04 o
  -3   5   4      979.04      821.01     12.88 o
  -2   5   4     2762.85     2514.17     44.91 o
  -1   5   4        0.67        3.26      0.70 o
   0   5   4      496.98      473.10      8.32 o
   1   5   4     1968.56     2086.14     36.06 o
   2   5   4     1385.84     1519.54     27.03 o
   3   5   4     3339.10     3336.84     34.51 o
   4   5   4      616.10      455.67      4.05 o
   5   5   4        0.60        3.02      0.45 o
   6   5   4     5111.86     4848.59     45.27 o
   7   5   4      144.46      139.25      1.97 o
   8   5   4      315.48      318.04      4.44 o
   9   5   4       77.11       75.15      1.77 o
  10   5   4      546.00      556.31      8.86 o
  11   5   4       10.02       13.47      0.75 o
 -11   6   4       62.08       69.64      1.88 o
 -10   6   4       16.98       15.35      0.89 o
  -9   6   4       43.12       45.30      1.37 o
  -8   6   4      598.35      588.54      7.23 o
  -7   6   4      960.61      904.41      9.43 o
  -6   6   4       12.86       15.47      0.68 o
  -5   6   4       88.34       64.19      1.06 o
  -4   6   4     1583.09     1631.48     12.12 o
  -3   6   4        1.80        5.58      0.31 o
  -2   6   4     1003.56      987.81      5.33 o
  -1   6   4      569.99      499.03      2.64 o
   0   6   4        6.43       11.70      0.30 o
   1   6   4        8.76       18.08      0.34 o
   2   6   4      609.02      616.50      3.53 o
   3   6   4      407.34      387.56      2.55 o
   4   6   4      235.82      209.19      1.99 o
   5   6   4     1418.68     1359.12     11.82 o
   6   6   4     2528.15     2424.86     22.41 o
   7   6   4      155.84      158.46      2.38 o
   8   6   4      129.60      127.74      2.23 o
   9   6   4       14.58       15.75      0.92 o
  10   6   4      869.91      885.24     14.72 o
  11   6   4       34.67       45.38      1.85 o
 -10   7   4      511.29      562.17      8.55 o
  -9   7   4      219.70      212.02      3.39 o
  -8   7   4      268.02      296.21      4.04 o
  -7   7   4      221.90      203.91      2.83 o
  -6   7   4      195.91      184.23      2.23 o
  -5   7   4       48.23       52.31      1.00 o
  -4   7   4     2754.64     2610.62     18.14 o
  -3   7   4      662.83      692.14      4.46 o
  -2   7   4      348.97      424.25      2.54 o
  -1   7   4       93.09      124.95      0.91 o
   0   7   4      286.14      270.48      1.58 o
   1   7   4       20.61       32.84      0.53 o
   2   7   4     1367.90     1404.79      8.10 o
   3   7   4       27.54       26.52      0.53 o
   4   7   4      677.11      663.51      4.95 o
   5   7   4       38.63       58.96      1.10 o
   6   7   4      462.98      459.04      5.25 o
   7   7   4     1730.94     1689.08     19.57 o
   8   7   4      423.20      422.46      5.68 o
   9   7   4      186.66      177.89      2.93 o
  10   7   4      128.80      128.53      2.56 o
 -10   8   4        2.58        1.22      0.83 o
  -9   8   4       16.22       17.40      0.90 o
  -8   8   4      186.06      173.62      2.72 o
  -7   8   4      135.00      138.31      2.14 o
  -6   8   4      250.86      249.50      3.04 o
  -5   8   4      778.24      703.55      6.53 o
  -4   8   4      349.62      398.73      3.03 o
  -3   8   4       31.70       34.55      0.64 o
  -2   8   4      420.53      465.65      3.03 o
  -1   8   4       45.25       45.56      0.78 o
   0   8   4      481.43      536.66      3.04 o
   1   8   4      333.09      354.67      2.16 o
   2   8   4        1.32        0.39      0.36 o
   3   8   4      202.89      220.50      1.78 o
   4   8   4      183.76      152.07      1.50 o
   5   8   4        2.19        5.72      0.60 o
   6   8   4       25.09       29.29      1.05 o
   7   8   4       17.68       19.31      0.88 o
   8   8   4      550.73      571.94      7.58 o
   9   8   4        8.55        8.19      0.77 o
  -9   9   4       17.22       18.36      0.98 o
  -8   9   4      133.37      159.87      2.58 o
  -7   9   4      105.81       94.35      1.68 o
  -6   9   4      152.42      159.25      2.13 o
  -5   9   4      137.01      141.65      1.74 o
  -4   9   4       82.07       71.29      1.09 o
  -3   9   4       28.34       18.76      0.59 o
  -2   9   4     1220.41     1283.67      8.59 o
  -1   9   4        0.52       11.07      0.47 o
   0   9   4      648.87      813.17      4.91 o
   1   9   4      270.08      291.22      2.10 o
   2   9   4      289.13      311.42      2.41 o
   3   9   4        1.17        8.02      0.51 o
   4   9   4        5.58        3.76      0.49 o
   5   9   4      475.78      469.36      4.71 o
   6   9   4      179.94      167.58      2.31 o
   7   9   4       30.82       28.42      1.00 o
   8   9   4      147.21      129.58      2.23 o
   9   9   4        1.72       -0.12      0.91 o
  -8  10   4      186.29      147.92      3.19 o
  -7  10   4       99.08      103.87      1.79 o
  -6  10   4       24.93       35.65      0.94 o
  -5  10   4      680.92      657.19      6.24 o
  -4  10   4       68.89       54.65      1.12 o
  -3  10   4        7.84        8.51      0.55 o
  -2  10   4      446.69      487.74      3.93 o
  -1  10   4     1640.39     1804.55     12.81 o
   0  10   4       18.97       26.98      0.67 o
   1  10   4        6.26        8.03      0.52 o
   2  10   4        8.32        5.22      0.51 o
   3  10   4        8.09       10.80      0.57 o
   4  10   4        8.28        5.25      0.53 o
   5  10   4      243.64      252.69      2.81 o
   6  10   4       35.77       26.07      0.87 o
   7  10   4      320.88      279.74      3.88 o
   8  10   4       39.54       22.04      1.93 o
  -6  11   4       22.97       14.90      0.66 o
  -5  11   4      142.56      128.99      1.79 o
  -4  11   4       71.42       84.36      1.32 o
  -3  11   4      130.62      131.74      1.69 o
  -2  11   4       42.48       47.54      1.05 o
  -1  11   4      635.33      664.40      5.90 o
   0  11   4        5.14        7.35      0.56 o
   1  11   4      812.30      834.32      7.35 o
   2  11   4        0.79        0.96      0.49 o
   3  11   4        6.75        7.74      0.56 o
   4  11   4      143.78      149.41      1.89 o
   5  11   4       64.76       48.93      1.12 o
   6  11   4       47.62       42.07      1.18 o
  -5  12   4      344.81      316.99      7.09 o
  -4  12   4      221.66      180.62      2.63 o
  -3  12   4      379.58      374.63      4.89 o
  -2  12   4        3.40        3.74      0.73 o
  -1  12   4      688.85      684.00     11.61 o
   0  12   4       16.97       14.99      0.97 o
   1  12   4        1.03        1.93      0.73 o
   2  12   4       17.21       15.84      0.82 o
   3  12   4        1.40        2.60      0.56 o
   4  12   4       19.26       15.12      0.70 o
 -12   1   5        2.85        1.44      0.42 o
 -11   1   5       45.17       54.84      1.09 o
 -10   1   5        2.11        1.45      0.50 o
  -9   1   5      471.32      396.30      5.21 o
  -8   1   5      119.91      114.28      1.69 o
  -7   1   5      125.46      110.77      1.71 o
  -6   1   5      143.65      173.62      2.63 o
  -5   1   5      397.07      303.87      4.03 o
  -4   1   5        2.26        2.06      0.49 o
  -3   1   5     4977.64     5618.98     61.48 o
  -2   1   5      246.95      240.85      3.06 o
  -1   1   5     3759.44     3852.24     46.25 o
   0   1   5     2708.37     2724.49     31.64 o
   1   1   5       42.17       96.76      1.67 o
   2   1   5       32.31       34.48      0.98 o
   3   1   5       59.26       40.01      0.96 o
   4   1   5       22.20       34.44      1.02 o
   5   1   5     3733.05     3872.92     47.90 o
   6   1   5       74.35       90.90      1.56 o
   7   1   5      814.02      736.25      7.69 o
   8   1   5        4.80        3.63      0.60 o
   9   1   5        1.84        5.33      0.67 o
  10   1   5       10.77       15.29      0.69 o
  11   1   5       95.00      104.71      1.80 o
  12   1   5       24.20       21.99      0.92 o
 -12   2   5        0.01        0.84      0.40 o
 -11   2   5       37.60       39.60      0.94 o
 -10   2   5       72.81       66.62      1.43 o
  -9   2   5      189.94      182.95      3.97 o
  -8   2   5      127.80      130.85      1.81 o
  -7   2   5       80.44       72.95      1.16 o
  -6   2   5       83.99       93.24      1.42 o
  -5   2   5        0.69        3.36      0.61 o
  -4   2   5     3613.67     4081.02     51.00 o
  -3   2   5      256.45      213.21      3.02 o
  -2   2   5     4429.23     4830.82     61.34 o
  -1   2   5    25002.24    26853.53    341.00 o
   0   2   5    24947.94    25858.88    327.72 o
   1   2   5     3310.12     3529.26     47.25 o
   2   2   5      151.24      239.82      3.45 o
   3   2   5        1.59        1.73      0.55 o
   4   2   5       38.80       43.70      1.27 o
   5   2   5      597.85      613.72      8.64 o
   6   2   5        6.60       15.78      0.55 o
   7   2   5      879.41      811.96      7.49 o
   8   2   5       66.35       58.03      1.26 o
   9   2   5      328.94      358.00      5.24 o
  10   2   5      401.68      424.55      5.17 o
  11   2   5        4.08        4.22      0.47 o
  12   2   5       73.47       66.43      1.76 o
 -12   3   5        0.02        1.30      0.46 o
 -11   3   5      513.41      568.38      6.83 o
 -10   3   5      504.53      526.67      7.51 o
  -9   3   5      562.64      557.13      7.91 o
  -8   3   5      444.42      406.96      4.42 o
  -7   3   5     1335.01     1173.21     10.71 o
  -6   3   5       42.87       37.69      0.79 o
  -5   3   5       51.68       60.44      1.10 o
  -4   3   5      502.66      546.79      7.76 o
  -3   3   5      775.71      940.53     12.47 o
  -2   3   5     2817.77     2893.95     38.92 o
  -1   3   5      133.57      196.87      3.47 o
   0   3   5     6546.23     6826.37    105.71 o
   1   3   5     1416.88     1444.67     23.25 o
   2   3   5       19.31       26.45      0.98 o
   3   3   5      245.60      220.09      3.64 o
   4   3   5       22.41       26.31      1.09 o
   5   3   5      465.18      446.18      5.50 o
   6   3   5      506.99      525.68      4.87 o
   7   3   5     3595.49     3425.37     31.63 o
   8   3   5       21.63       22.81      0.95 o
   9   3   5      353.94      378.84      5.64 o
  10   3   5       28.18       32.96      1.47 o
  11   3   5      123.44      130.61      1.98 o
  12   3   5       65.86       64.14      1.62 o
 -12   4   5      906.62      943.10     20.36 o
 -11   4   5      171.62      156.96      3.12 o
 -10   4   5      376.47      384.01      5.61 o
  -9   4   5        4.10        4.35      0.75 o
  -8   4   5        0.63        1.93      0.59 o
  -7   4   5      141.20      122.83      1.65 o
  -6   4   5      336.79      290.30      2.98 o
  -5   4   5      306.63      322.10      3.48 o
  -4   4   5      435.24      435.36      8.38 o
  -3   4   5     1101.49     1301.37     20.53 o
  -2   4   5     2395.60     2496.69     43.09 o
  -1   4   5     1245.32     1208.69     20.14 o
   0   4   5      560.06      649.91     11.28 o
   1   4   5       33.89       29.83      1.36 o
   2   4   5      419.87      536.08     10.48 o
   3   4   5      756.53      767.22     13.44 o
   4   4   5     2486.81     2119.79     33.07 o
   5   4   5      924.49      820.81      7.47 o
   6   4   5     1846.25     1702.84     15.78 o
   7   4   5      571.37      513.97      5.22 o
   8   4   5     1146.27     1092.14     13.80 o
   9   4   5       18.63       22.52      1.04 o
  10   4   5      109.91      114.78      2.23 o
  11   4   5        1.90        1.67      0.45 o
 -11   5   5       36.74       44.62      1.31 o
 -10   5   5       14.13       12.46      0.89 o
  -9   5   5      177.54      218.82      3.43 o
  -8   5   5      363.76      360.61      4.85 o
  -7   5   5        1.32        1.08      0.57 o
  -6   5   5      297.62      303.23      3.15 o
  -5   5   5      317.00      319.79      3.11 o
  -4   5   5       49.35       40.24      0.74 o
  -3   5   5     3492.47     3285.86     36.81 o
  -2   5   5      544.86      554.73     10.31 o
  -1   5   5        1.82        3.08      0.79 o
   0   5   5      249.62      272.65      5.31 o
   1   5   5        8.79       17.98      1.15 o
   2   5   5     1857.42     2241.38     40.78 o
   3   5   5        7.63       18.92      0.68 o
   4   5   5      899.26      900.80      7.77 o
   5   5   5       90.91       88.34      1.30 o
   6   5   5      197.63      191.23      2.30 o
   7   5   5      261.44      254.51      2.97 o
   8   5   5     2734.81     2729.34     33.29 o
   9   5   5      166.48      192.93      3.21 o
  10   5   5        0.26        2.37      0.66 o
  11   5   5        0.88        0.95      0.48 o
 -11   6   5      119.34      122.38      2.82 o
 -10   6   5      750.70      803.08     12.04 o
  -9   6   5       69.41       60.20      1.57 o
  -8   6   5       34.17       26.12      0.98 o
  -7   6   5     2303.89     2332.69     26.08 o
  -6   6   5       76.17       65.84      1.19 o
  -5   6   5     1302.43     1282.91     11.16 o
  -4   6   5       73.61       51.90      0.87 o
  -3   6   5       78.08      105.75      0.93 o
  -2   6   5     1479.44     1556.94      8.82 o
  -1   6   5       10.47        9.74      0.29 o
   0   6   5      700.94      689.85      3.65 o
   1   6   5     3013.67     2846.17     14.94 o
   2   6   5      434.24      342.95      2.19 o
   3   6   5        0.76        3.29      0.33 o
   4   6   5      104.60       95.89      1.22 o
   5   6   5       12.40       13.24      0.60 o
   6   6   5      191.63      173.11      2.32 o
   7   6   5      213.01      230.63      3.21 o
   8   6   5       10.21       13.48      0.93 o
   9   6   5       54.31       46.11      1.38 o
  10   6   5      471.65      488.08      8.34 o
  11   6   5      585.08      577.46     16.22 o
 -10   7   5       26.27       26.20      1.05 o
  -9   7   5      136.72      145.40      2.53 o
  -8   7   5      506.05      531.46      7.23 o
  -7   7   5       38.33       31.58      1.00 o
  -6   7   5       43.95       44.32      1.10 o
  -5   7   5       22.95       36.00      0.84 o
  -4   7   5     1882.78     1888.14     13.37 o
  -3   7   5      522.49      530.17      3.54 o
  -2   7   5       14.92       18.94      0.47 o
  -1   7   5      158.75      171.41      1.19 o
   0   7   5      707.60      722.53      3.98 o
   1   7   5      719.00      845.44      4.68 o
   2   7   5       91.88      126.53      1.07 o
   3   7   5      301.87      290.75      2.13 o
   4   7   5        6.47        3.18      0.47 o
   5   7   5      864.35      825.96      7.39 o
   6   7   5      166.25      158.15      2.24 o
   7   7   5      643.87      655.21      7.96 o
   8   7   5       48.65       48.49      1.36 o
   9   7   5      386.29      398.77      5.94 o
  10   7   5      298.92      319.46      5.80 o
 -10   8   5       24.57       16.40      1.43 o
  -9   8   5       10.84       10.22      0.74 o
  -8   8   5       32.69       38.48      1.12 o
  -7   8   5       66.47       64.13      1.40 o
  -6   8   5     2114.78     2260.34     22.85 o
  -5   8   5       11.31       20.19      0.73 o
  -4   8   5       56.15       53.25      0.90 o
  -3   8   5       43.16       63.07      0.88 o
  -2   8   5     1585.40     1653.53     10.20 o
  -1   8   5     1781.68     1869.52     10.35 o
   0   8   5     3692.28     3912.18     21.07 o
   1   8   5      744.83      775.63      4.62 o
   2   8   5        3.10       10.75      0.45 o
   3   8   5      903.02      856.21      5.83 o
   4   8   5      195.64      193.48      1.81 o
   5   8   5      371.76      416.11      4.36 o
   6   8   5      227.54      231.38      2.95 o
   7   8   5      166.19      182.74      2.69 o
   8   8   5        2.74        1.29      0.64 o
   9   8   5       49.70       44.20      1.35 o
  -9   9   5       21.10       13.54      1.09 o
  -8   9   5      352.97      328.40      4.67 o
  -7   9   5       51.72       59.14      1.37 o
  -6   9   5        0.31        0.64      0.60 o
  -5   9   5       57.72       68.00      1.23 o
  -4   9   5      220.02      279.82      2.57 o
  -3   9   5       49.69       61.40      0.99 o
  -2   9   5     1821.63     1931.41     13.38 o
  -1   9   5     5754.28     6226.47     39.74 o
   0   9   5       39.04       51.29      0.79 o
   1   9   5       92.86       90.14      1.16 o
   2   9   5      404.56      387.74      3.04 o
   3   9   5       11.97       18.92      0.61 o
   4   9   5      220.24      187.89      1.94 o
   5   9   5      200.32      215.73      2.53 o
   6   9   5      259.78      238.63      3.05 o
   7   9   5      341.25      343.70      4.44 o
   8   9   5       35.62       26.93      0.99 o
  -8  10   5       55.69       69.14      2.05 o
  -7  10   5      179.54      183.23      2.70 o
  -6  10   5       56.13       50.13      1.15 o
  -5  10   5      160.94      152.49      1.90 o
  -4  10   5     1258.15     1270.84     10.90 o
  -3  10   5        4.26        2.66      0.49 o
  -2  10   5      846.22      933.31      7.29 o
  -1  10   5      562.73      590.73      4.62 o
   0  10   5       22.37       24.36      0.68 o
   1  10   5      447.51      482.89      3.88 o
   2  10   5       64.97       61.17      1.03 o
   3  10   5        9.84       13.76      0.61 o
   4  10   5      144.63      129.12      1.58 o
   5  10   5      435.78      394.75      4.20 o
   6  10   5       40.08       33.40      0.96 o
   7  10   5       21.30       15.72      0.78 o
  -6  11   5      384.26      320.66      4.28 o
  -5  11   5       10.58        8.12      0.58 o
  -4  11   5     1196.30     1077.38     10.44 o
  -3  11   5      796.14      840.13      7.85 o
  -2  11   5      613.73      660.98      6.12 o
  -1  11   5      233.03      243.77      2.53 o
   0  11   5       77.49       73.60      1.19 o
   1  11   5       66.23       72.83      1.20 o
   2  11   5       25.53       22.59      0.72 o
   3  11   5      627.82      618.31      6.15 o
   4  11   5       25.36       18.96      0.67 o
   5  11   5       11.28        5.03      0.54 o
   6  11   5       64.70       48.25      1.32 o
  -4  12   5       16.81       14.08      0.75 o
  -3  12   5        0.09        1.11      0.58 o
  -2  12   5       40.68       44.48      1.24 o
  -1  12   5        1.59        2.38      0.78 o
   0  12   5      234.43      222.21      3.93 o
   1  12   5      166.15      150.21      3.04 o
   2  12   5      148.63      139.29      2.27 o
   3  12   5       24.45       26.70      0.85 o
   4  12   5        1.01        0.42      0.52 o
 -12   0   6     2435.59     2452.39     47.48 o
 -11   0   6     1364.23     1427.21     21.48 o
 -10   0   6       73.14       79.97      1.88 o
  -9   0   6       21.91       23.50      1.03 o
  -8   0   6      509.44      462.71      7.84 o
  -7   0   6      393.83      311.15      7.32 o
  -6   0   6       52.00       65.42      2.26 o
  -5   0   6    10465.82    11022.85    165.33 o
  -4   0   6     2219.29     2655.55     39.20 o
  -3   0   6       35.65       38.58      1.24 o
  -2   0   6       83.49      110.28      2.28 o
  -1   0   6    22059.28    22508.31    338.34 o
   0   0   6    70599.61    74546.21   1532.65 o
   1   0   6      996.97      794.54     12.54 o
   2   0   6     1553.14     1583.80     24.59 o
   3   0   6      658.73      756.38     11.23 o
   4   0   6     8813.59    10457.77    168.52 o
   5   0   6      845.37      900.09     14.45 o
   6   0   6      364.75      339.92      7.25 o
   7   0   6     1105.96     1051.66     21.90 o
   8   0   6       20.01       28.89      1.33 o
   9   0   6       37.35       31.16      1.20 o
  10   0   6       71.07       55.44      1.58 o
  11   0   6       73.22       72.64      1.83 o
  12   0   6      558.87      597.27     13.49 o
 -12   1   6      190.25      192.78      2.76 o
 -11   1   6       58.89       66.24      1.23 o
 -10   1   6      213.94      222.76      2.74 o
  -9   1   6      217.64      234.72      3.70 o
  -8   1   6       61.59       54.08      1.23 o
  -7   1   6      376.00      360.01      3.98 o
  -6   1   6     1475.52     1506.75     17.18 o
  -5   1   6     3231.69     3737.86     43.59 o
  -4   1   6        4.96       17.07      0.86 o
  -3   1   6     2668.75     2897.72     32.10 o
  -2   1   6     5762.28     6192.55     72.65 o
  -1   1   6     2704.34     2955.56     34.08 o
   0   1   6     3220.76     3394.24     41.26 o
   1   1   6     3048.10     3339.16     38.90 o
   2   1   6      126.45      109.28      1.77 o
   3   1   6       21.34       35.87      0.91 o
   4   1   6      629.96      584.40      7.21 o
   5   1   6      103.09      149.76      2.36 o
   6   1   6      141.62      163.53      2.39 o
   7   1   6      215.54      187.24      2.40 o
   8   1   6      545.37      531.81      6.83 o
   9   1   6        1.22        2.86      0.64 o
  10   1   6      592.42      579.05      6.30 o
  11   1   6      132.32      133.59      2.11 o
  12   1   6       39.35       40.83      1.02 o
 -12   2   6      136.72      116.64      1.78 o
 -11   2   6       55.63       54.61      1.12 o
 -10   2   6     1378.97     1445.86     17.94 o
  -9   2   6     2384.11     2464.71     31.93 o
  -8   2   6      562.41      570.45      5.96 o
  -7   2   6      495.39      421.69      4.06 o
  -6   2   6      174.62      172.58      1.88 o
  -5   2   6      204.54      178.16      2.48 o
  -4   2   6       35.10       55.70      1.29 o
  -3   2   6      602.18      557.38      6.95 o
  -2   2   6      404.26      366.63      4.89 o
  -1   2   6    13160.83    13815.23    178.03 o
   0   2   6      167.91      177.99      2.57 o
   1   2   6       37.63       34.26      0.94 o
   2   2   6     3418.45     3644.00     44.96 o
   3   2   6     1905.52     1771.69     22.46 o
   4   2   6     5164.33     5619.12     69.36 o
   5   2   6      381.04      299.94      4.13 o
   6   2   6      365.92      370.48      3.58 o
   7   2   6       73.24       77.63      1.28 o
   8   2   6     2670.06     2470.82     25.18 o
   9   2   6        0.88        4.44      0.74 o
  10   2   6       13.81       15.62      0.73 o
  11   2   6      419.59      447.07      5.42 o
  12   2   6       20.58       14.66      0.70 o
 -12   3   6       54.82       44.22      1.06 o
 -11   3   6        7.11       12.85      0.58 o
 -10   3   6       83.96       85.96      1.91 o
  -9   3   6     1443.80     1473.11     18.83 o
  -8   3   6     2967.59     2728.40     33.30 o
  -7   3   6       16.96       19.29      0.68 o
  -6   3   6     1759.49     1600.71     14.30 o
  -5   3   6      277.73      243.55      3.14 o
  -4   3   6      321.61      298.55      4.44 o
  -3   3   6     1264.22     1255.61     16.81 o
  -2   3   6     2529.22     2482.33     34.01 o
  -1   3   6      783.40      762.02     10.69 o
   0   3   6     3863.40     4103.38     59.43 o
   1   3   6     3060.89     3101.50     42.42 o
   2   3   6     1067.27     1194.00     18.03 o
   3   3   6      104.33       84.09      2.33 o
   4   3   6      262.27      230.80      3.82 o
   5   3   6      892.72      865.54      9.18 o
   6   3   6      281.39      247.14      2.69 o
   7   3   6      215.90      167.44      2.10 o
   8   3   6        1.19        3.09      0.62 o
   9   3   6     2789.73     2823.88     41.25 o
  10   3   6      211.08      234.51      3.87 o
  11   3   6       96.60       94.19      1.46 o
  12   3   6       27.37       32.66      3.00 o
 -12   4   6      352.62      364.37      8.39 o
 -11   4   6     1204.84     1205.01     16.13 o
 -10   4   6       82.70       77.96      1.74 o
  -9   4   6       24.38       25.57      1.10 o
  -8   4   6      648.40      587.48      8.38 o
  -7   4   6       99.92       81.45      1.35 o
  -6   4   6      178.86      145.69      1.72 o
  -5   4   6      616.41      532.87      5.05 o
  -4   4   6      354.86      376.81      6.13 o
  -3   4   6      233.74      217.59      3.96 o
  -2   4   6     3156.55     3399.42     58.37 o
  -1   4   6      360.81      489.57      8.58 o
   0   4   6     5151.41     5195.73     89.25 o
   1   4   6      259.28      239.86      4.70 o
   2   4   6       28.88       27.64      1.36 o
   3   4   6      143.70      178.23      3.66 o
   4   4   6      332.12      286.42      3.50 o
   5   4   6      407.17      389.11      3.69 o
   6   4   6     4722.15     4327.09     39.55 o
   7   4   6      251.60      235.85      2.74 o
   8   4   6        0.27        4.63      0.69 o
   9   4   6        4.18        2.99      0.71 o
  10   4   6       78.72       84.53      1.93 o
  11   4   6       47.68       38.29      0.92 o
 -11   5   6      556.84      584.09     11.17 o
 -10   5   6      707.18      741.83     10.82 o
  -9   5   6      951.33      951.33     13.05 o
  -8   5   6     1173.49     1153.55     14.25 o
  -7   5   6     1634.03     1494.00     14.20 o
  -6   5   6       24.59       21.57      0.74 o
  -5   5   6      133.07      149.82      1.71 o
  -4   5   6      471.99      365.19      3.29 o
  -3   5   6     1420.39     1300.45     12.13 o
  -2   5   6      627.12      554.74     10.02 o
  -1   5   6     3258.53     3426.62     57.36 o
   0   5   6      182.34      129.41      3.00 o
   1   5   6      217.16      271.99      5.26 o
   2   5   6      321.65      243.50      3.42 o
   3   5   6        0.54        2.28      0.44 o
   4   5   6        4.99        8.05      0.53 o
   5   5   6     2136.74     2015.51     18.21 o
   6   5   6     1061.81      934.16      9.12 o
   7   5   6     4235.37     3888.81     37.89 o
   8   5   6      556.45      580.37      7.49 o
   9   5   6      294.53      289.40      4.44 o
  10   5   6       89.57      101.93      2.21 o
  11   5   6      115.88      105.48      1.77 o
 -11   6   6      212.92      191.43      4.03 o
 -10   6   6        8.91        8.64      0.76 o
  -9   6   6       99.92      104.29      1.98 o
  -8   6   6       30.56       45.76      1.30 o
  -7   6   6        0.81        2.72      0.63 o
  -6   6   6        2.85        1.47      0.53 o
  -5   6   6       53.98       71.22      1.16 o
  -4   6   6      201.22      185.71      1.86 o
  -3   6   6       81.63      108.78      1.06 o
  -2   6   6        0.50        6.12      0.42 o
  -1   6   6      398.22      352.10      2.07 o
   0   6   6     2140.29     2034.16     10.82 o
   1   6   6       19.20       11.94      0.34 o
   2   6   6      359.74      382.16      2.49 o
   3   6   6       18.56       14.46      0.44 o
   4   6   6        4.97        6.90      0.50 o
   5   6   6       19.05       18.66      0.69 o
   6   6   6       13.53       13.80      0.70 o
   7   6   6      597.16      593.08      7.47 o
   8   6   6       30.56       39.92      1.40 o
   9   6   6      373.89      351.05      5.52 o
  10   6   6        9.11       14.45      0.84 o
 -10   7   6        6.25        6.51      0.78 o
  -9   7   6       98.58      100.38      1.92 o
  -8   7   6      625.46      654.30      8.69 o
  -7   7   6       74.17       90.45      1.65 o
  -6   7   6        1.94        3.28      0.62 o
  -5   7   6       29.64       21.22      0.77 o
  -4   7   6      101.32       79.26      1.06 o
  -3   7   6     5768.78     5636.50     35.64 o
  -2   7   6     2871.28     2853.25     17.24 o
  -1   7   6       55.72       64.02      0.72 o
   0   7   6     3353.55     3330.56     17.95 o
   1   7   6      704.13      736.60      4.42 o
   2   7   6        5.66        9.50      0.40 o
   3   7   6      583.41      578.58      4.11 o
   4   7   6      164.02      148.70      1.62 o
   5   7   6      473.23      459.79      4.42 o
   6   7   6      474.56      489.51      5.65 o
   7   7   6       50.68       45.88      1.26 o
   8   7   6      138.23      159.89      2.99 o
   9   7   6      211.04      201.73      3.29 o
  10   7   6      579.32      592.78     10.80 o
 -10   8   6       20.84       13.57      3.19 o
  -9   8   6      189.78      181.25      3.13 o
  -8   8   6        1.28        2.06      0.64 o
  -7   8   6       74.33       83.66      1.62 o
  -6   8   6        0.04        2.51      0.62 o
  -5   8   6        0.09        1.69      0.56 o
  -4   8   6     2163.25     2203.67     16.49 o
  -3   8   6      213.21      199.45      1.71 o
  -2   8   6      305.05      334.30      2.43 o
  -1   8   6     2025.10     2123.03     12.84 o
   0   8   6      981.68     1051.64      6.35 o
   1   8   6      172.30      177.49      1.47 o
   2   8   6      605.70      689.04      4.60 o
   3   8   6      253.53      240.70      1.97 o
   4   8   6      301.87      358.21      3.29 o
   5   8   6      584.15      554.47      5.78 o
   6   8   6      183.38      190.22      2.59 o
   7   8   6       43.95       48.46      1.30 o
   8   8   6       25.73       36.86      1.30 o
   9   8   6       11.87       15.48      0.86 o
  -9   9   6       60.53       48.55      1.84 o
  -8   9   6      235.99      256.56      3.84 o
  -7   9   6      231.58      240.69      3.31 o
  -6   9   6        1.15        0.94      0.61 o
  -5   9   6      683.75      692.21      6.75 o
  -4   9   6     1022.11     1080.26      8.97 o
  -3   9   6       90.52      100.21      1.26 o
  -2   9   6      517.10      569.01      4.34 o
  -1   9   6      842.94      852.11      5.97 o
   0   9   6      224.25      225.45      1.88 o
   1   9   6      168.03      182.02      1.68 o
   2   9   6      245.93      259.95      2.25 o
   3   9   6       76.85       77.53      1.12 o
   4   9   6      208.67      207.23      2.20 o
   5   9   6        5.93       12.33      0.69 o
   6   9   6        0.32        1.04      0.60 o
   7   9   6       35.29       38.86      1.14 o
   8   9   6        3.93        3.73      0.65 o
  -8  10   6      172.78      148.90      4.30 o
  -7  10   6       55.47       46.69      1.49 o
  -6  10   6       44.40       39.08      1.05 o
  -5  10   6       51.04       56.62      1.13 o
  -4  10   6      672.11      634.87      5.78 o
  -3  10   6      151.34      175.98      1.89 o
  -2  10   6       47.96       62.40      1.06 o
  -1  10   6      315.46      356.04      3.02 o
   0  10   6      505.06      548.79      4.34 o
   1  10   6     1166.46     1263.61      9.82 o
   2  10   6        0.41        0.23      0.47 o
   3  10   6        2.98        5.76      0.53 o
   4  10   6      102.60      116.76      1.52 o
   5  10   6       29.66       38.35      0.93 o
   6  10   6      462.15      455.41      5.67 o
   7  10   6      235.04      253.42      3.79 o
  -6  11   6      143.33      146.81      2.37 o
  -5  11   6        0.97        1.92      0.51 o
  -4  11   6      172.02      154.55      1.93 o
  -3  11   6        0.03        1.22      0.49 o
  -2  11   6      134.71      134.07      1.66 o
  -1  11   6      145.87      157.50      1.82 o
   0  11   6      378.04      395.42      3.71 o
   1  11   6      115.38      109.73      1.48 o
   2  11   6       36.67       29.81      0.78 o
   3  11   6        0.16        1.28      0.48 o
   4  11   6       14.16       17.84      0.66 o
   5  11   6        3.90        3.53      0.52 o
   6  11   6        0.51        0.09      0.63 o
  -4  12   6      145.02      117.79      1.93 o
  -3  12   6       63.37       51.42      1.25 o
  -2  12   6       10.05        6.64      0.62 o
  -1  12   6      897.22      921.48     14.29 o
   0  12   6        8.69        8.72      0.95 o
   1  12   6       25.41       21.08      0.94 o
   2  12   6        8.51        6.40      0.58 o
   3  12   6       90.21       67.95      1.39 o
   4  12   6       13.73       10.47      0.65 o
 -12   1   7      205.55      208.44      2.78 o
 -11   1   7        1.34        1.34      0.46 o
 -10   1   7        5.01        3.31      0.53 o
  -9   1   7      604.75      572.64      7.01 o
  -8   1   7     1704.59     1673.98     17.53 o
  -7   1   7     1366.99     1267.84     12.47 o
  -6   1   7      332.55      308.77      4.09 o
  -5   1   7      903.68      919.10     11.17 o
  -4   1   7      169.94      158.14      2.40 o
  -3   1   7      204.53      342.93      4.22 o
  -2   1   7      767.88      764.53      9.06 o
  -1   1   7    10824.17    11610.40    133.30 o
   0   1   7    13114.53    14167.27    166.17 o
   1   1   7     2228.56     2154.54     24.55 o
   2   1   7      978.61      959.44     11.11 o
   3   1   7     1356.25     1359.49     15.67 o
   4   1   7      262.72      342.42      4.77 o
   5   1   7       58.48       61.13      1.40 o
   6   1   7      165.60      146.13      2.27 o
   7   1   7      268.44      249.76      2.84 o
   8   1   7       12.59       14.59      0.75 o
   9   1   7      364.29      410.20      4.87 o
  10   1   7      372.32      440.39      5.25 o
  11   1   7       15.12       18.55      0.62 o
  12   1   7       66.47       63.48      1.70 o
 -12   2   7        0.60        1.22      0.41 o
 -11   2   7      504.01      578.26      6.40 o
 -10   2   7      358.39      346.54      4.65 o
  -9   2   7      209.56      205.39      3.28 o
  -8   2   7      546.71      495.96      5.17 o
  -7   2   7        0.86        2.38      0.47 o
  -6   2   7        4.87        4.21      0.45 o
  -5   2   7      188.94      181.46      2.56 o
  -4   2   7     1213.45     1376.99     16.65 o
  -3   2   7      420.61      477.88      5.96 o
  -2   2   7     4128.22     4562.97     54.77 o
  -1   2   7       38.78       37.80      1.41 o
   0   2   7      131.86      156.18      2.31 o
   1   2   7     8521.14     9575.55    117.58 o
   2   2   7      263.92      257.76      3.64 o
   3   2   7      338.78      332.29      4.50 o
   4   2   7      240.33      249.46      3.57 o
   5   2   7      622.71      510.47      6.27 o
   6   2   7        2.70       11.67      0.54 o
   7   2   7      305.11      280.30      3.14 o
   8   2   7        8.36        9.51      0.73 o
   9   2   7      381.39      396.82      6.53 o
  10   2   7        0.44        2.07      0.55 o
  11   2   7        4.34        6.27      0.49 o
  12   2   7       13.41       15.46      0.83 o
 -12   3   7      115.11      116.71      2.56 o
 -11   3   7      112.44      113.17      1.64 o
 -10   3   7      575.20      608.44      8.73 o
  -9   3   7       86.69       85.22      1.82 o
  -8   3   7      359.22      331.23      5.08 o
  -7   3   7      131.47      118.50      1.57 o
  -6   3   7      450.43      449.36      4.21 o
  -5   3   7       69.82       44.07      0.90 o
  -4   3   7      353.39      331.18      4.75 o
  -3   3   7     2901.28     3185.97     41.30 o
  -2   3   7      821.70      929.98     12.60 o
  -1   3   7      129.54      189.04      3.03 o
   0   3   7     3778.98     3969.51     54.15 o
   1   3   7      147.32      161.00      2.61 o
   2   3   7       17.84        9.46      0.67 o
   3   3   7      161.39      244.31      3.80 o
   4   3   7      284.43      323.46      4.81 o
   5   3   7      156.80      173.39      1.84 o
   6   3   7       49.44       47.94      0.96 o
   7   3   7      188.47      175.19      2.18 o
   8   3   7      269.12      261.31      3.73 o
   9   3   7       23.81       17.14      0.95 o
  10   3   7        1.81        2.11      0.63 o
  11   3   7        5.57        3.71      0.46 o
 -11   4   7      422.41      445.54      5.78 o
 -10   4   7      175.82      173.50      2.96 o
  -9   4   7      158.87      149.92      2.57 o
  -8   4   7     1339.66     1364.14     16.65 o
  -7   4   7      318.54      304.81      3.31 o
  -6   4   7      413.84      395.57      3.89 o
  -5   4   7        6.30        9.66      0.47 o
  -4   4   7       87.85      127.19      2.17 o
  -3   4   7      751.55      788.03     13.16 o
  -2   4   7      183.02      195.96      3.89 o
  -1   4   7     2723.23     3067.79     49.31 o
   0   4   7      176.56      212.46      4.20 o
   1   4   7     2199.07     2244.12     36.09 o
   2   4   7        2.22        3.58      0.79 o
   3   4   7      778.29      624.79     11.06 o
   4   4   7      531.77      504.65      5.25 o
   5   4   7        0.20        3.94      0.45 o
   6   4   7        6.25        8.20      0.58 o
   7   4   7     3292.95     3018.46     28.26 o
   8   4   7      763.58      725.46      9.83 o
   9   4   7       77.32       76.74      1.80 o
  10   4   7      339.07      371.28      5.75 o
  11   4   7        0.03        0.27      0.43 o
 -11   5   7        8.30       10.63      0.63 o
 -10   5   7       84.68       84.63      1.80 o
  -9   5   7        3.07        3.84      0.68 o
  -8   5   7       68.14       74.39      1.59 o
  -7   5   7        4.43        6.34      0.64 o
  -6   5   7      302.83      296.85      3.17 o
  -5   5   7      117.46      107.45      1.40 o
  -4   5   7     1381.25     1329.29     11.38 o
  -3   5   7     1644.01     1566.22     13.33 o
  -2   5   7      217.96      210.95      2.83 o
  -1   5   7      611.45      687.59     10.34 o
   0   5   7       85.18       87.46      2.37 o
   1   5   7     2821.67     2792.41     40.86 o
   2   5   7      554.47      525.72      5.05 o
   3   5   7      349.87      286.51      2.62 o
   4   5   7      731.16      644.37      5.74 o
   5   5   7      526.05      462.91      4.43 o
   6   5   7      337.39      328.09      3.45 o
   7   5   7       83.72       84.58      1.83 o
   8   5   7      320.32      324.90      4.68 o
   9   5   7        8.30        9.86      0.82 o
  10   5   7        9.26       11.10      0.85 o
  11   5   7       15.65       12.45      0.67 o
 -11   6   7      115.54      111.64      2.76 o
 -10   6   7       42.83       47.36      1.40 o
  -9   6   7      134.78      149.88      2.52 o
  -8   6   7       43.00       34.00      1.10 o
  -7   6   7      795.88      788.83      9.48 o
  -6   6   7     1216.42     1155.17     10.73 o
  -5   6   7        0.36        1.84      0.47 o
  -4   6   7       95.80       82.70      1.18 o
  -3   6   7        3.17        4.50      0.37 o
  -2   6   7       29.19       31.65      0.54 o
  -1   6   7     2683.15     2466.67     14.58 o
   0   6   7      128.48      119.91      0.96 o
   1   6   7      378.48      350.00      2.26 o
   2   6   7      157.22      191.88      1.52 o
   3   6   7      884.99      821.86      6.50 o
   4   6   7     1931.44     1798.03     14.97 o
   5   6   7     1004.20      966.58      8.95 o
   6   6   7      991.35      937.12      9.12 o
   7   6   7       48.31       46.18      1.23 o
   8   6   7       68.57       70.24      1.67 o
   9   6   7      500.50      554.27      8.06 o
  10   6   7       53.24       45.76      1.37 o
 -10   7   7       29.38       43.40      1.33 o
  -9   7   7      288.05      311.04      4.73 o
  -8   7   7       11.70       13.53      0.79 o
  -7   7   7        2.60        4.22      0.67 o
  -6   7   7      247.91      265.44      3.27 o
  -5   7   7       53.87       70.80      1.20 o
  -4   7   7     2410.49     2479.37     19.41 o
  -3   7   7     1471.39     1478.77     10.26 o
  -2   7   7     1086.89     1138.27      7.29 o
  -1   7   7      440.80      418.40      2.77 o
   0   7   7     1099.57     1106.22      6.65 o
   1   7   7       62.71       56.37      0.74 o
   2   7   7        0.54        1.73      0.36 o
   3   7   7      408.95      424.30      3.26 o
   4   7   7      398.74      393.01      3.56 o
   5   7   7       55.29       57.05      1.15 o
   6   7   7      105.75      109.64      1.83 o
   7   7   7       55.33       56.62      1.38 o
   8   7   7       84.51       81.07      1.72 o
   9   7   7        2.15        2.13      0.65 o
  10   7   7       20.80       20.87      1.29 o
  -9   8   7      315.68      305.00      4.53 o
  -8   8   7      102.98       78.63      1.61 o
  -7   8   7       39.21       40.74      1.18 o
  -6   8   7      436.32      420.71      4.87 o
  -5   8   7      648.56      691.24      7.03 o
  -4   8   7      810.03      853.47      6.71 o
  -3   8   7      453.54      461.83      3.42 o
  -2   8   7      414.34      474.01      3.34 o
  -1   8   7        7.77       12.65      0.49 o
   0   8   7       50.62       65.90      0.88 o
   1   8   7     3478.15     3513.00     22.21 o
   2   8   7     1979.26     2030.69     13.39 o
   3   8   7       10.94       10.71      0.53 o
   4   8   7       35.56       32.48      0.84 o
   5   8   7      367.46      347.48      3.93 o
   6   8   7        7.35        5.18      0.69 o
   7   8   7      161.28      162.87      2.57 o
   8   8   7      189.01      197.34      3.09 o
   9   8   7        4.97        2.33      0.70 o
  -9   9   7       69.87       87.65      4.29 o
  -8   9   7       88.12       91.61      1.75 o
  -7   9   7       21.02       24.90      0.94 o
  -6   9   7       12.77        9.93      0.69 o
  -5   9   7      119.78      124.00      1.76 o
  -4   9   7     1162.23     1181.22      9.93 o
  -3   9   7       21.43       28.13      0.71 o
  -2   9   7      481.89      514.30      4.08 o
  -1   9   7      472.63      486.38      3.76 o
   0   9   7     1684.63     1864.73     13.14 o
   1   9   7     1204.64     1337.09      9.66 o
   2   9   7       16.97       15.56      0.58 o
   3   9   7      572.16      551.83      4.57 o
   4   9   7       81.49       83.58      1.29 o
   5   9   7        0.71        1.97      0.57 o
   6   9   7       44.54       29.44      0.96 o
   7   9   7      125.85      132.63      2.19 o
   8   9   7      131.33      136.54      2.50 o
  -7  10   7      902.07      835.12     11.58 o
  -6  10   7       33.23       47.67      1.14 o
  -5  10   7        4.58        4.12      0.58 o
  -4  10   7      360.23      350.30      3.53 o
  -3  10   7      107.79      119.53      1.49 o
  -2  10   7       39.96       40.18      0.83 o
  -1  10   7     1383.02     1456.13     11.42 o
   0  10   7     2252.13     2465.43     18.94 o
   1  10   7     1042.77     1107.28      8.85 o
   2  10   7        5.02        7.05      0.54 o
   3  10   7        8.43       12.55      0.61 o
   4  10   7      399.63      395.91      4.05 o
   5  10   7        1.60        0.79      0.53 o
   6  10   7       67.47       53.75      1.24 o
   7  10   7       13.29       14.15      0.81 o
  -6  11   7       60.43       51.73      1.28 o
  -5  11   7      288.94      301.86      3.59 o
  -4  11   7       47.62       51.23      1.02 o
  -3  11   7      177.63      157.71      1.94 o
  -2  11   7      843.01      790.86      7.44 o
  -1  11   7     1138.91     1132.75     10.22 o
   0  11   7       90.46       87.76      1.31 o
   1  11   7        1.05        1.41      0.48 o
   2  11   7        0.56        0.68      0.47 o
   3  11   7      234.85      239.19      2.62 o
   4  11   7      180.03      175.80      2.20 o
   5  11   7       76.55       79.93      1.39 o
   6  11   7        3.75        2.89      0.84 o
  -4  12   7        7.51        5.75      0.62 o
  -3  12   7       20.84       17.20      0.68 o
  -2  12   7        5.59        4.53      0.57 o
  -1  12   7      501.04      461.09      6.74 o
   0  12   7      130.17      123.98      2.25 o
   1  12   7       90.62       88.34      1.69 o
   2  12   7       45.46       41.97      1.07 o
   3  12   7       21.32       11.89      0.66 o
   4  12   7       36.38       20.87      1.03 o
 -12   0   8        7.10        3.81      0.67 o
 -11   0   8      677.47      701.17     11.16 o
 -10   0   8     2977.54     3209.38     43.43 o
  -9   0   8      414.78      400.78      7.19 o
  -8   0   8     4281.11     3901.03     54.42 o
  -7   0   8      545.62      500.22      9.94 o
  -6   0   8     1563.05     1530.78     27.99 o
  -5   0   8    10274.82    11363.28    178.18 o
  -4   0   8     3269.85     3403.60     52.58 o
  -3   0   8    13056.55    14411.40    216.88 o
  -2   0   8       69.50       52.32      1.63 o
  -1   0   8    27164.81    28917.59    424.57 o
   0   0   8     6932.78     7593.96    119.86 o
   1   0   8      621.74      544.14      9.00 o
   2   0   8     1579.12     2010.94     32.19 o
   3   0   8      293.65      226.10      3.77 o
   4   0   8    12796.88    13696.08    209.77 o
   5   0   8        7.76       13.00      1.12 o
   6   0   8      852.25      912.96     18.36 o
   7   0   8       87.32       84.62      2.85 o
   8   0   8     3882.52     3691.94     57.36 o
   9   0   8      138.83      112.85      3.12 o
  10   0   8       22.12       24.88      1.06 o
  11   0   8       31.68       50.31      1.43 o
  12   0   8       20.99       25.61      1.84 o
 -12   1   8        6.77        2.05      0.48 o
 -11   1   8      317.25      348.27      3.88 o
 -10   1   8      316.47      339.20      3.69 o
  -9   1   8      952.21      957.59     13.19 o
  -8   1   8      543.17      501.15      5.59 o
  -7   1   8       23.76       35.60      0.97 o
  -6   1   8     1737.51     1774.40     19.65 o
  -5   1   8      935.74     1085.03     12.76 o
  -4   1   8      170.99      213.83      2.98 o
  -3   1   8     1691.68     1742.79     20.00 o
  -2   1   8     6108.42     6364.29     73.10 o
  -1   1   8     6680.44     6983.21     81.36 o
   0   1   8      522.29      575.21      6.79 o
   1   1   8     1314.67     1390.36     15.99 o
   2   1   8     5786.23     5902.25     66.84 o
   3   1   8      386.11      370.46      4.74 o
   4   1   8     3218.86     3352.49     39.22 o
   5   1   8      461.68      531.90      6.47 o
   6   1   8      491.77      435.99      4.76 o
   7   1   8       42.40       45.95      1.08 o
   8   1   8       24.50       29.32      0.99 o
   9   1   8      951.52      966.47     11.65 o
  10   1   8      590.99      605.20      8.43 o
  11   1   8        6.73        8.35      0.53 o
  12   1   8       31.65       29.60      1.35 o
 -12   2   8      546.29      573.82      9.49 o
 -11   2   8      238.49      229.34      2.73 o
 -10   2   8       19.70       29.63      0.91 o
  -9   2   8       38.54       47.05      1.40 o
  -8   2   8        9.05       18.16      0.82 o
  -7   2   8       92.68       82.52      1.32 o
  -6   2   8     4991.15     4550.33     39.20 o
  -5   2   8     3310.36     2958.10     30.62 o
  -4   2   8      925.36      888.96     11.15 o
  -3   2   8        0.14        2.17      0.56 o
  -2   2   8     3766.19     4267.08     51.36 o
  -1   2   8      514.77      660.78      8.50 o
   0   2   8     4024.10     3859.70     48.45 o
   1   2   8     3508.81     3425.41     42.25 o
   2   2   8     1640.22     1723.64     21.12 o
   3   2   8     1056.94     1255.26     15.59 o
   4   2   8      131.44      164.64      2.38 o
   5   2   8      428.62      384.63      4.08 o
   6   2   8     2025.16     1830.87     16.03 o
   7   2   8     2378.95     2295.04     22.26 o
   8   2   8       83.24       77.41      1.75 o
   9   2   8      233.48      222.88      3.60 o
  10   2   8      216.99      228.16      3.35 o
  11   2   8       13.63       13.53      0.59 o
 -12   3   8       67.48       70.55      1.88 o
 -11   3   8      311.58      303.48      3.63 o
 -10   3   8      486.60      490.37      7.28 o
  -9   3   8      776.99      822.09     11.62 o
  -8   3   8        6.16       10.33      0.74 o
  -7   3   8     2015.48     1760.93     16.34 o
  -6   3   8     1308.60     1185.76     10.62 o
  -5   3   8      800.64      683.83      7.39 o
  -4   3   8     5063.36     4621.54     64.57 o
  -3   3   8     4851.65     4991.11     66.85 o
  -2   3   8      111.92       86.09      1.97 o
  -1   3   8       57.93       65.86      1.49 o
   0   3   8      304.71      264.82      4.02 o
   1   3   8     1807.22     1746.46     23.63 o
   2   3   8      896.74     1114.47     15.56 o
   3   3   8     1506.38     1773.45     23.67 o
   4   3   8      117.83       80.35      1.50 o
   5   3   8     1227.92     1132.53     10.07 o
   6   3   8       26.39       36.57      0.86 o
   7   3   8      803.45      729.83      7.29 o
   8   3   8      360.52      393.91      5.49 o
   9   3   8        0.82        2.52      0.73 o
  10   3   8       25.89       21.16      0.79 o
  11   3   8      350.14      344.28      4.63 o
 -11   4   8       42.45       41.75      0.94 o
 -10   4   8       86.72       78.12      1.72 o
  -9   4   8       92.59       97.34      1.94 o
  -8   4   8      936.53      979.51     12.33 o
  -7   4   8     2061.14     1874.13     18.18 o
  -6   4   8       14.32       18.59      0.68 o
  -5   4   8      653.27      567.03      5.18 o
  -4   4   8       10.42       15.36      0.54 o
  -3   4   8       21.58       15.86      0.63 o
  -2   4   8      840.98      904.62     14.57 o
  -1   4   8     1060.31     1216.37     19.49 o
   0   4   8     1739.39     1996.02     30.07 o
   1   4   8     1836.57     1977.39     30.47 o
   2   4   8     4805.36     4766.83     74.26 o
   3   4   8      739.60      652.07      9.21 o
   4   4   8     1764.70     1620.70     14.24 o
   5   4   8     4448.58     3982.16     35.10 o
   6   4   8     1268.56     1174.42     11.01 o
   7   4   8      314.33      313.26      3.75 o
   8   4   8     1223.61     1196.47     15.83 o
   9   4   8       60.72       58.11      1.58 o
  10   4   8       16.72       10.74      0.75 o
  11   4   8       64.00       56.42      1.18 o
 -11   5   8        1.28        0.79      0.44 o
 -10   5   8      212.00      220.05      3.70 o
  -9   5   8      477.27      451.15      6.46 o
  -8   5   8     1251.17     1246.42     15.59 o
  -7   5   8        5.32        9.55      0.67 o
  -6   5   8      159.96      136.33      1.79 o
  -5   5   8       66.92       46.64      0.96 o
  -4   5   8        1.23        7.15      0.46 o
  -3   5   8     1309.09     1069.02      8.82 o
  -2   5   8      129.66       98.30      1.23 o
  -1   5   8      275.46      279.50      3.35 o
   0   5   8        9.89       11.24      0.64 o
   1   5   8     9113.46     8371.51     76.61 o
   2   5   8     1933.85     1872.82     15.87 o
   3   5   8      907.51      718.34      6.17 o
   4   5   8      345.87      301.40      2.93 o
   5   5   8       30.08       29.03      0.79 o
   6   5   8       49.83       46.83      1.06 o
   7   5   8        8.46       10.37      0.79 o
   8   5   8        7.22        8.10      0.73 o
   9   5   8      838.88      864.62     12.24 o
  10   5   8       68.95       88.85      2.06 o
  11   5   8      184.84      218.06      5.32 o
 -11   6   8      195.72      200.38      5.03 o
 -10   6   8       26.04       23.42      0.97 o
  -9   6   8       88.16       96.09      1.90 o
  -8   6   8       23.53       21.37      0.93 o
  -7   6   8      113.22      110.92      1.85 o
  -6   6   8      634.03      583.20      5.77 o
  -5   6   8      294.01      243.04      2.57 o
  -4   6   8      820.81      718.61      6.31 o
  -3   6   8        3.25        4.80      0.41 o
  -2   6   8      907.16      962.39      6.73 o
  -1   6   8       77.35       74.98      0.82 o
   0   6   8      721.55      695.48      4.39 o
   1   6   8       31.69       46.60      0.67 o
   2   6   8        5.23        3.53      0.36 o
   3   6   8      393.66      357.97      3.16 o
   4   6   8     1158.35     1136.36      9.79 o
   5   6   8      164.89      148.59      1.88 o
   6   6   8      843.12      867.31     10.04 o
   7   6   8      917.53      905.28     11.32 o
   8   6   8       37.69       45.67      1.35 o
   9   6   8        5.18        4.99      0.75 o
  10   6   8       12.39        7.14      0.67 o
 -10   7   8       75.93       83.51      1.98 o
  -9   7   8       44.33       48.21      1.29 o
  -8   7   8       17.86       23.57      1.00 o
  -7   7   8      801.02      800.12      9.59 o
  -6   7   8       68.43       72.25      1.43 o
  -5   7   8      787.53      810.68      7.58 o
  -4   7   8        5.03        8.19      0.55 o
  -3   7   8        9.51        6.94      0.45 o
  -2   7   8      800.31      807.83      5.47 o
  -1   7   8     1032.27     1008.63      6.43 o
   0   7   8      405.40      392.22      2.67 o
   1   7   8     2917.39     2931.96     18.54 o
   2   7   8      402.93      398.27      3.02 o
   3   7   8       75.76       68.51      1.05 o
   4   7   8      216.67      202.87      2.19 o
   5   7   8     3487.30     3432.06     35.17 o
   6   7   8       98.23       99.99      1.82 o
   7   7   8        6.15        8.90      1.15 o
   8   7   8        1.62        2.01      0.64 o
   9   7   8       11.45        9.44      0.77 o
  10   7   8       17.22       16.46      1.46 o
  -9   8   8       36.83       44.06      1.26 o
  -8   8   8      412.71      386.63      5.26 o
  -7   8   8       35.56       45.74      1.22 o
  -6   8   8      110.27      109.45      1.77 o
  -5   8   8        1.41        1.57      0.55 o
  -4   8   8     1408.45     1419.61     12.47 o
  -3   8   8        1.61        3.21      0.47 o
  -2   8   8       83.60       88.61      1.08 o
  -1   8   8       28.94       32.30      0.74 o
   0   8   8      216.23      204.24      1.72 o
   1   8   8       38.64       43.27      0.73 o
   2   8   8      932.91      885.69      6.21 o
   3   8   8      222.57      222.01      2.05 o
   4   8   8        0.42        1.70      0.55 o
   5   8   8       63.78       50.11      1.19 o
   6   8   8      661.99      684.75      8.04 o
   7   8   8      166.55      162.24      2.46 o
   8   8   8       49.35       48.27      1.44 o
   9   8   8       22.77       26.76      1.36 o
  -8   9   8       52.92       51.41      1.28 o
  -7   9   8       49.27       58.73      1.31 o
  -6   9   8        8.18        4.72      0.64 o
  -5   9   8       25.41       31.88      0.92 o
  -4   9   8       11.71       19.32      0.69 o
  -3   9   8     1262.85     1258.18     10.15 o
  -2   9   8      824.49      929.37      7.37 o
  -1   9   8      369.09      397.92      3.30 o
   0   9   8     2146.47     2279.78     17.08 o
   1   9   8     1120.61     1180.31      8.90 o
   2   9   8      209.58      236.40      2.21 o
   3   9   8      238.86      261.71      2.58 o
   4   9   8      418.77      454.98      4.50 o
   5   9   8       80.60       85.47      1.50 o
   6   9   8       50.01       52.94      1.30 o
   7   9   8       50.34       49.06      1.32 o
   8   9   8        1.80        3.91      0.68 o
  -7  10   8       68.36       77.59      1.70 o
  -6  10   8      286.63      258.36      3.30 o
  -5  10   8        0.76        0.16      0.52 o
  -4  10   8        1.44        2.71      0.52 o
  -3  10   8       13.96       12.82      0.59 o
  -2  10   8       64.05       68.05      1.11 o
  -1  10   8      164.21      168.70      1.80 o
   0  10   8      185.24      196.81      2.01 o
   1  10   8       17.07       15.17      0.62 o
   2  10   8      263.96      299.43      2.80 o
   3  10   8      265.62      229.19      2.39 o
   4  10   8      146.56      145.25      1.85 o
   5  10   8      221.84      204.92      2.65 o
   6  10   8       25.55       19.99      0.80 o
   7  10   8       11.10       16.00      0.94 o
  -6  11   8        0.04        0.93      0.66 o
  -5  11   8       11.45        6.40      0.54 o
  -4  11   8       70.85       78.25      1.26 o
  -3  11   8      397.07      387.76      4.04 o
  -2  11   8      304.72      317.02      3.30 o
  -1  11   8       23.46       24.14      0.69 o
   0  11   8      250.09      230.97      2.47 o
   1  11   8      143.33      147.29      1.76 o
   2  11   8        0.18        0.66      0.45 o
   3  11   8        3.79        3.77      0.48 o
   4  11   8       34.30       33.95      1.08 o
   5  11   8        9.54        8.77      0.61 o
  -4  12   8      138.32      122.80      2.60 o
  -3  12   8        3.00        4.33      0.55 o
  -2  12   8      273.93      260.79      3.49 o
  -1  12   8      186.50      156.30      2.41 o
   0  12   8        5.49        8.37      0.57 o
   1  12   8        4.36        3.64      0.54 o
   2  12   8       13.33       12.14      0.61 o
   3  12   8       53.73       42.20      1.12 o
 -12   1   9      251.55      230.30      3.87 o
 -11   1   9      258.92      272.75      3.26 o
 -10   1   9       12.92       13.57      0.62 o
  -9   1   9     1445.59     1474.36     17.35 o
  -8   1   9      591.93      575.24      7.02 o
  -7   1   9     1107.57     1078.97     10.82 o
  -6   1   9     6332.96     6008.21     61.94 o
  -5   1   9       10.58       11.92      0.76 o
  -4   1   9     3021.81     2838.03     31.75 o
  -3   1   9     1244.48     1350.05     15.37 o
  -2   1   9      429.16      518.69      6.28 o
  -1   1   9     2294.83     2453.04     28.46 o
   0   1   9      982.34     1011.84     12.06 o
   1   1   9      162.35      179.14      2.62 o
   2   1   9     3844.66     4051.30     47.23 o
   3   1   9       63.22       82.18      2.05 o
   4   1   9     1167.89     1146.39     14.15 o
   5   1   9       11.53       14.81      0.74 o
   6   1   9      147.26      123.85      1.83 o
   7   1   9      631.77      604.26      7.67 o
   8   1   9      136.77      121.80      2.01 o
   9   1   9      315.65      288.57      3.21 o
  10   1   9        0.50        2.13      0.48 o
  11   1   9        1.19        0.88      0.44 o
 -12   2   9      115.69      123.27      2.21 o
 -11   2   9       73.73       76.63      1.42 o
 -10   2   9       77.84       88.48      1.41 o
  -9   2   9     1093.85     1140.34     14.59 o
  -8   2   9      695.83      694.70      7.59 o
  -7   2   9     1109.29      978.52      9.16 o
  -6   2   9        8.80       13.90      0.59 o
  -5   2   9     2617.82     2503.91     25.69 o
  -4   2   9     1077.92     1007.02     12.42 o
  -3   2   9     1034.84     1239.84     15.18 o
  -2   2   9     2204.03     2447.74     30.63 o
  -1   2   9     4437.58     4917.60     60.63 o
   0   2   9      599.87      540.25      6.87 o
   1   2   9      108.11      106.15      1.84 o
   2   2   9       73.88       73.87      1.50 o
   3   2   9       72.22       67.88      1.44 o
   4   2   9     1425.09     1327.67     15.02 o
   5   2   9       65.86       76.43      1.11 o
   6   2   9     1168.20     1109.64      9.98 o
   7   2   9      243.59      210.51      2.62 o
   8   2   9        0.16        1.06      0.68 o
   9   2   9        2.93        4.26      0.64 o
  10   2   9      570.57      552.03      6.62 o
  11   2   9      165.63      154.44      2.35 o
 -12   3   9       13.33       14.25      1.09 o
 -11   3   9        1.07        0.76      0.44 o
 -10   3   9       54.20       55.62      1.36 o
  -9   3   9      226.91      236.36      3.60 o
  -8   3   9      762.41      715.91     10.38 o
  -7   3   9      480.29      435.44      4.44 o
  -6   3   9       32.67       41.45      0.91 o
  -5   3   9      216.26      194.26      2.43 o
  -4   3   9      440.54      431.94      5.70 o
  -3   3   9     3518.83     3587.33     45.83 o
  -2   3   9     2261.50     1985.74     25.18 o
  -1   3   9      126.41      139.17      2.44 o
   0   3   9     7191.91     7533.60     97.03 o
   1   3   9      293.49      328.16      4.78 o
   2   3   9     3234.05     3394.46     44.77 o
   3   3   9      362.89      359.86      5.36 o
   4   3   9     2943.02     2624.31     31.82 o
   5   3   9       19.80       29.51      0.71 o
   6   3   9      853.90      763.20      7.04 o
   7   3   9       16.12       20.13      0.79 o
   8   3   9      414.62      407.91      6.00 o
   9   3   9      466.84      458.98      6.75 o
  10   3   9      235.65      231.67      3.12 o
  11   3   9       43.74       32.12      0.81 o
 -11   4   9       55.15       55.64      1.06 o
 -10   4   9      135.88      138.96      2.39 o
  -9   4   9       49.76       43.51      1.32 o
  -8   4   9      991.67      957.42     12.38 o
  -7   4   9     3569.35     3229.67     32.15 o
  -6   4   9      132.29      121.05      1.61 o
  -5   4   9      107.98      100.32      1.36 o
  -4   4   9      277.58      221.59      2.26 o
  -3   4   9      110.30       93.19      1.51 o
  -2   4   9     1907.59     1991.94     28.34 o
  -1   4   9     2783.63     2877.11     43.38 o
   0   4   9     1812.75     1973.64     29.91 o
   1   4   9     2316.08     2650.49     39.21 o
   2   4   9     3209.38     2901.84     45.21 o
   3   4   9        1.88        3.29      0.38 o
   4   4   9       16.28       14.47      0.58 o
   5   4   9     2410.67     2150.26     19.18 o
   6   4   9     1187.99     1123.58     10.77 o
   7   4   9        8.11        9.58      0.69 o
   8   4   9      117.79      110.90      2.10 o
   9   4   9      286.65      300.97      4.50 o
  10   4   9      169.18      171.32      3.31 o
  11   4   9      356.17      370.04      6.19 o
 -11   5   9       73.00       77.61      1.49 o
 -10   5   9      336.66      351.60      5.52 o
  -9   5   9       52.23       60.73      1.50 o
  -8   5   9      159.99      158.36      2.47 o
  -7   5   9      242.11      232.20      3.10 o
  -6   5   9     1291.67     1181.78     11.33 o
  -5   5   9      154.84      131.22      1.65 o
  -4   5   9     3428.29     3248.30     27.71 o
  -3   5   9      522.39      544.44      4.76 o
  -2   5   9      121.43      113.92      1.26 o
  -1   5   9        0.63        2.99      0.38 o
   0   5   9     4189.02     3643.50     31.86 o
   1   5   9     1044.80      921.83      7.83 o
   2   5   9      563.44      504.28      4.37 o
   3   5   9      104.16       70.98      1.05 o
   4   5   9       99.15       94.05      1.32 o
   5   5   9      963.75      897.39      8.50 o
   6   5   9      257.32      233.81      3.04 o
   7   5   9      143.87      139.13      2.32 o
   8   5   9      376.29      391.47      5.46 o
   9   5   9       13.66       14.98      0.88 o
  10   5   9        2.50        1.42      0.60 o
 -10   6   9        0.36        1.74      0.61 o
  -9   6   9        2.16        4.42      0.68 o
  -8   6   9        0.16        1.03      0.63 o
  -7   6   9      317.38      318.16      4.15 o
  -6   6   9     1118.05     1071.15     10.33 o
  -5   6   9      106.28      101.65      1.47 o
  -4   6   9        0.10        3.69      0.49 o
  -3   6   9      998.16      963.78      7.89 o
  -2   6   9        9.73        7.40      0.41 o
  -1   6   9       10.59       19.85      0.49 o
   0   6   9     1453.12     1414.22      9.69 o
   1   6   9     1017.70      894.81      6.37 o
   2   6   9        5.25        9.33      0.47 o
   3   6   9     1669.86     1532.75     12.73 o
   4   6   9      313.90      295.83      2.93 o
   5   6   9      218.38      222.97      2.69 o
   6   6   9      403.03      405.57      5.20 o
   7   6   9      474.57      465.21      6.10 o
   8   6   9      173.66      191.07      3.07 o
   9   6   9       93.37      109.32      2.14 o
  10   6   9       50.33       52.34      2.27 o
 -10   7   9      223.76      225.12      4.37 o
  -9   7   9      175.72      186.60      3.10 o
  -8   7   9        0.47        3.35      0.65 o
  -7   7   9       85.86       87.89      1.65 o
  -6   7   9       37.58       45.52      1.17 o
  -5   7   9      421.04      410.19      4.18 o
  -4   7   9     2069.77     2066.55     17.35 o
  -3   7   9     1204.26     1208.04      9.41 o
  -2   7   9      901.55      883.02      6.39 o
  -1   7   9      141.37      147.31      1.38 o
   0   7   9      212.90      222.67      1.82 o
   1   7   9      684.69      670.25      4.82 o
   2   7   9      851.66      838.78      6.25 o
   3   7   9     1268.66     1247.30     10.38 o
   4   7   9      188.99      215.75      2.34 o
   5   7   9      658.78      644.77      7.19 o
   6   7   9      369.64      393.27      4.87 o
   7   7   9       75.84       87.84      1.73 o
   8   7   9      211.53      222.47      3.39 o
   9   7   9      114.33      114.91      2.37 o
  -9   8   9        9.82       10.16      0.73 o
  -8   8   9       77.96       86.38      1.74 o
  -7   8   9      876.32      938.38     11.33 o
  -6   8   9        5.89        7.80      0.70 o
  -5   8   9      925.46      901.65      9.34 o
  -4   8   9      674.71      594.80      5.74 o
  -3   8   9       17.58       18.92      0.63 o
  -2   8   9       64.02       74.72      1.10 o
  -1   8   9     2272.62     2336.25     15.86 o
   0   8   9      289.33      295.66      2.32 o
   1   8   9       11.67       14.05      0.53 o
   2   8   9       50.09       60.17      1.06 o
   3   8   9      343.38      338.80      3.31 o
   4   8   9       76.21       72.39      1.36 o
   5   8   9      749.76      799.58      8.82 o
   6   8   9        0.70        1.48      0.63 o
   7   8   9      134.24      132.97      2.21 o
   8   8   9       43.90       55.95      1.49 o
   9   8   9      439.05      474.16     13.04 o
  -8   9   9      109.22      105.68      1.94 o
  -7   9   9        5.36        2.35      0.61 o
  -6   9   9        9.63       10.18      0.72 o
  -5   9   9      303.92      345.03      3.95 o
  -4   9   9       69.38       76.55      1.31 o
  -3   9   9      763.66      793.25      6.92 o
  -2   9   9      204.92      218.64      2.14 o
  -1   9   9     1623.22     1677.28     12.96 o
   0   9   9     1989.41     2102.36     16.18 o
   1   9   9       18.14       15.35      0.60 o
   2   9   9      196.81      197.85      2.04 o
   3   9   9     1365.48     1425.45     12.48 o
   4   9   9      863.43      870.31      8.79 o
   5   9   9       22.96       18.27      0.76 o
   6   9   9      139.09      127.59      2.05 o
   7   9   9       43.09       49.37      1.47 o
   8   9   9       18.67       14.31      1.03 o
  -7  10   9       14.64       12.41      0.80 o
  -6  10   9      785.55      752.32      9.08 o
  -5  10   9      480.00      480.27      5.38 o
  -4  10   9       14.95       22.30      0.73 o
  -3  10   9      597.75      618.99      5.72 o
  -2  10   9       11.48       10.20      0.56 o
  -1  10   9      192.51      210.03      2.15 o
   0  10   9      919.47      980.73      8.17 o
   1  10   9     1549.13     1588.70     13.07 o
   2  10   9      359.87      365.38      3.47 o
   3  10   9      348.00      331.66      3.35 o
   4  10   9       47.36       51.38      1.10 o
   5  10   9      193.62      166.94      2.33 o
   6  10   9       60.77       64.86      1.54 o
   7  10   9      563.86      594.46     14.58 o
  -6  11   9        0.44        2.66      0.98 o
  -5  11   9      101.15       99.56      1.58 o
  -4  11   9      421.01      389.15      4.37 o
  -3  11   9        7.78       13.42      0.60 o
  -2  11   9       52.38       46.68      0.96 o
  -1  11   9      393.37      387.57      3.96 o
   0  11   9        4.67        7.46      0.53 o
   1  11   9      279.02      318.45      3.32 o
   2  11   9      492.44      495.21      5.18 o
   3  11   9      123.24      111.55      1.52 o
   4  11   9        1.39        2.80      0.48 o
   5  11   9       36.23       38.45      1.44 o
  -3  12   9       18.14       14.94      0.63 o
  -2  12   9      218.37      179.70      2.65 o
  -1  12   9      106.56       95.52      1.65 o
   0  12   9      192.06      150.09      2.29 o
   1  12   9      447.17      413.80      5.82 o
   2  12   9        3.21        1.87      0.46 o
   3  12   9       60.73       58.18      1.66 o
 -12   0  10       15.07       13.14      0.91 o
 -11   0  10      168.11      186.46      4.12 o
 -10   0  10        3.56        4.90      0.73 o
  -9   0  10      373.81      406.80      7.17 o
  -8   0  10       23.09       35.44      1.25 o
  -7   0  10      426.91      330.21      6.77 o
  -6   0  10     5623.33     5507.81     97.76 o
  -5   0  10      797.55      691.65     12.45 o
  -4   0  10     5009.51     5228.22     82.47 o
  -3   0  10     1821.73     1830.93     28.71 o
  -2   0  10     8246.11     8902.72    140.39 o
  -1   0  10     2133.05     2599.15     39.45 o
   0   0  10     5515.60     5579.04     84.20 o
   1   0  10     2535.36     2298.36     34.87 o
   2   0  10     1264.34     1372.21     22.06 o
   3   0  10     1179.63     1562.64     25.23 o
   4   0  10     4641.40     5130.01     86.16 o
   5   0  10     5419.36     5363.12    106.55 o
   6   0  10     2067.26     1977.85     38.06 o
   7   0  10      315.10      308.19      6.08 o
   8   0  10      175.88      138.08      2.77 o
   9   0  10      196.80      227.49      4.29 o
  10   0  10      373.96      389.48      8.30 o
  11   0  10      578.66      569.46     10.44 o
 -12   1  10        0.27       -0.09      0.44 o
 -11   1  10      134.45      155.59      2.20 o
 -10   1  10      133.21      136.08      1.78 o
  -9   1  10        8.34       11.51      0.62 o
  -8   1  10     1616.36     1531.75     19.00 o
  -7   1  10        5.61       12.78      0.69 o
  -6   1  10      242.43      283.67      3.18 o
  -5   1  10     3961.90     3917.72     41.78 o
  -4   1  10     4686.34     4811.64     54.18 o
  -3   1  10     4955.89     5313.37     59.88 o
  -2   1  10     2199.23     2325.26     26.95 o
  -1   1  10     5693.15     6379.97     73.35 o
   0   1  10        4.01        8.40      0.65 o
   1   1  10      436.56      460.75      5.94 o
   2   1  10      803.78      839.15     10.36 o
   3   1  10     1603.67     1650.76     19.87 o
   4   1  10      535.66      459.72      5.69 o
   5   1  10      426.52      484.85      5.64 o
   6   1  10      313.90      309.07      3.50 o
   7   1  10      394.53      362.29      4.71 o
   8   1  10       83.68      104.03      2.32 o
   9   1  10      302.04      303.57      3.66 o
  10   1  10      991.86     1030.55     11.39 o
  11   1  10      155.44      156.06      2.35 o
 -12   2  10        0.17       -0.10      0.50 o
 -11   2  10       95.27       94.21      1.42 o
 -10   2  10       11.22       15.14      0.65 o
  -9   2  10      235.75      247.38      3.54 o
  -8   2  10     1030.32      997.02     13.47 o
  -7   2  10      838.28      809.64      7.92 o
  -6   2  10        1.24        4.18      0.47 o
  -5   2  10     8000.19     7229.93     63.10 o
  -4   2  10       77.59       42.13      0.90 o
  -3   2  10      469.90      515.95      6.72 o
  -2   2  10     3428.83     3635.62     43.89 o
  -1   2  10      830.87      942.45     12.03 o
   0   2  10      252.06      254.27      3.56 o
   1   2  10       20.63        7.63      0.62 o
   2   2  10       13.62       53.58      1.30 o
   3   2  10      547.70      619.81      7.33 o
   4   2  10     6958.70     6577.44     64.53 o
   5   2  10      172.95      187.45      2.02 o
   6   2  10      116.04      117.31      1.56 o
   7   2  10     1064.34     1026.43     11.30 o
   8   2  10      699.08      643.89      9.31 o
   9   2  10      150.55      150.51      2.68 o
  10   2  10      206.43      225.61      2.74 o
  11   2  10       35.22       41.43      0.98 o
 -11   3  10       18.31       15.38      0.63 o
 -10   3  10       91.87       98.43      1.81 o
  -9   3  10      372.96      313.15      4.91 o
  -8   3  10       84.24       85.52      1.78 o
  -7   3  10       74.91       77.62      1.36 o
  -6   3  10      152.91      132.40      1.68 o
  -5   3  10      213.38      206.04      2.22 o
  -4   3  10       90.80       65.25      1.19 o
  -3   3  10     2374.88     2107.31     29.62 o
  -2   3  10     2716.57     2855.61     36.81 o
  -1   3  10     1942.50     2000.01     26.41 o
   0   3  10      244.00      266.61      4.03 o
   1   3  10      209.20      208.78      3.25 o
   2   3  10     2685.52     2846.32     37.25 o
   3   3  10       16.23       14.44      0.65 o
   4   3  10      189.78      156.38      2.02 o
   5   3  10      170.17      139.65      1.66 o
   6   3  10      283.29      215.85      2.43 o
   7   3  10     1861.32     1721.00     18.17 o
   8   3  10      878.08      934.03     12.49 o
   9   3  10     1063.15     1110.53     15.94 o
  10   3  10       51.32       43.74      1.00 o
  11   3  10        0.31        1.25      0.39 o
 -11   4  10      234.71      245.31      4.39 o
 -10   4  10       16.09       17.23      0.83 o
  -9   4  10       29.71       28.40      1.09 o
  -8   4  10     2912.05     2934.00     39.83 o
  -7   4  10      588.70      533.50      6.89 o
  -6   4  10     2313.35     2063.72     19.17 o
  -5   4  10       32.84       22.82      0.68 o
  -4   4  10     1672.18     1495.23     13.00 o
  -3   4  10     1157.97      979.24      9.26 o
  -2   4  10      130.83      142.62      2.07 o
  -1   4  10     4133.70     3669.28     64.38 o
   0   4  10       36.51       32.76      0.94 o
   1   4  10     1235.15     1258.37     18.44 o
   2   4  10       20.98       11.41      0.48 o
   3   4  10      955.69      854.68      7.88 o
   4   4  10       21.41       36.25      0.77 o
   5   4  10      380.75      344.51      3.57 o
   6   4  10     1859.69     1736.33     16.82 o
   7   4  10     1367.81     1350.12     16.98 o
   8   4  10       90.25       93.24      1.93 o
   9   4  10       23.38       20.24      0.97 o
  10   4  10        3.69        6.58      0.52 o
  11   4  10        1.79        1.13      0.58 o
 -11   5  10       96.01      103.05      2.08 o
 -10   5  10       60.38       58.65      1.51 o
  -9   5  10       12.38       11.52      0.79 o
  -8   5  10      181.96      170.95      2.72 o
  -7   5  10      203.52      178.23      2.70 o
  -6   5  10      893.11      831.74      8.93 o
  -5   5  10      952.25      890.21      8.43 o
  -4   5  10      117.94      118.31      1.48 o
  -3   5  10      123.97      109.73      1.32 o
  -2   5  10     1105.62      894.66      7.60 o
  -1   5  10      538.87      586.98      4.88 o
   0   5  10      820.63      717.43      5.90 o
   1   5  10      595.16      560.75      4.75 o
   2   5  10      357.88      378.86      3.47 o
   3   5  10       29.54       19.40      0.60 o
   4   5  10       34.64       36.99      0.86 o
   5   5  10     2470.75     2343.19     21.85 o
   6   5  10      734.90      715.27      7.51 o
   7   5  10     1885.19     1849.25     23.09 o
   8   5  10      104.28      113.74      2.18 o
   9   5  10      139.93      128.64      2.48 o
  10   5  10      100.64      100.43      2.29 o
 -10   6  10       48.11       48.67      1.59 o
  -9   6  10       25.47       22.64      1.00 o
  -8   6  10      141.46      138.80      2.34 o
  -7   6  10      910.92      866.11     10.74 o
  -6   6  10      468.63      417.87      5.03 o
  -5   6  10      733.11      723.09      7.00 o
  -4   6  10     1840.40     1743.36     15.27 o
  -3   6  10        9.30       15.02      0.58 o
  -2   6  10       28.48       30.64      0.72 o
  -1   6  10      356.45      383.51      3.07 o
   0   6  10      380.16      387.99      3.07 o
   1   6  10       62.73       59.56      0.92 o
   2   6  10       76.82       92.34      1.22 o
   3   6  10        4.88        6.76      0.51 o
   4   6  10      257.25      260.68      2.73 o
   5   6  10      107.41       99.68      1.54 o
   6   6  10     2097.58     2119.05     24.30 o
   7   6  10      156.45      145.96      2.40 o
   8   6  10      174.67      183.13      3.03 o
   9   6  10        6.92        4.28      0.71 o
  10   6  10        1.22        0.86      0.62 o
 -10   7  10        2.22        5.48      1.00 o
  -9   7  10      139.26      170.89      2.87 o
  -8   7  10      143.69      151.06      2.44 o
  -7   7  10       17.62       11.20      0.77 o
  -6   7  10      108.56      102.41      1.70 o
  -5   7  10       22.00       22.31      0.84 o
  -4   7  10      256.46      191.59      2.14 o
  -3   7  10     5095.02     4980.01     39.70 o
  -2   7  10      318.57      316.91      2.66 o
  -1   7  10       19.78       23.28      0.67 o
   0   7  10        0.62        2.35      0.42 o
   1   7  10      121.28      116.33      1.28 o
   2   7  10       90.36       93.40      1.25 o
   3   7  10      379.39      388.36      3.59 o
   4   7  10       85.38       85.24      1.40 o
   5   7  10      562.94      540.41      6.35 o
   6   7  10      126.39      139.90      2.22 o
   7   7  10       95.44       95.31      1.83 o
   8   7  10       25.59       25.79      1.02 o
   9   7  10      328.68      344.71      6.26 o
  -9   8  10      119.23      107.83      2.80 o
  -8   8  10       71.81       67.02      1.44 o
  -7   8  10       55.64       63.39      1.42 o
  -6   8  10      398.10      394.42      4.72 o
  -5   8  10     1282.70     1232.68     12.77 o
  -4   8  10      551.25      594.49      6.04 o
  -3   8  10        0.49        2.18      0.52 o
  -2   8  10       76.24       77.79      1.15 o
  -1   8  10       33.32       33.72      0.74 o
   0   8  10       47.56       47.16      0.99 o
   1   8  10        1.03        1.98      0.47 o
   2   8  10      321.70      293.95      2.82 o
   3   8  10      141.46      145.56      1.85 o
   4   8  10      593.27      583.89      6.24 o
   5   8  10        0.12        0.95      0.62 o
   6   8  10      172.59      172.96      2.56 o
   7   8  10       22.06       28.93      1.02 o
   8   8  10       21.13       19.13      0.83 o
  -8   9  10      249.17      223.80      3.98 o
  -7   9  10      123.30      144.46      2.27 o
  -6   9  10       47.18       32.62      0.99 o
  -5   9  10       89.46      102.36      1.70 o
  -4   9  10       81.20       73.35      1.31 o
  -3   9  10      360.05      344.52      3.41 o
  -2   9  10      869.27      909.53      7.90 o
  -1   9  10       31.41       29.88      0.74 o
   0   9  10      638.11      674.63      5.66 o
   1   9  10       61.19       54.02      0.99 o
   2   9  10        6.11        4.74      0.54 o
   3   9  10      121.14      114.45      1.58 o
   4   9  10      161.92      200.36      2.50 o
   5   9  10      585.40      575.69      6.69 o
   6   9  10       34.96       29.87      0.95 o
   7   9  10       13.53       17.97      0.79 o
  -7  10  10        0.78        1.13      0.61 o
  -6  10  10      400.50      396.55      5.17 o
  -5  10  10      120.95      108.94      1.71 o
  -4  10  10        1.30        0.60      0.50 o
  -3  10  10       61.95       68.51      1.17 o
  -2  10  10      872.11      918.65      8.27 o
  -1  10  10      126.40      142.17      1.67 o
   0  10  10      157.87      167.76      1.85 o
   1  10  10       97.58       98.72      1.36 o
   2  10  10        0.58        2.37      0.50 o
   3  10  10        2.99        3.89      0.52 o
   4  10  10       81.78       92.07      1.45 o
   5  10  10      135.27      146.66      2.19 o
   6  10  10        0.94        0.33      0.57 o
  -5  11  10        2.41        1.84      0.56 o
  -4  11  10       54.14       56.83      1.09 o
  -3  11  10      234.13      227.00      2.68 o
  -2  11  10       62.80       60.32      1.05 o
  -1  11  10      150.00      149.60      1.83 o
   0  11  10        0.10        0.79      0.45 o
   1  11  10      382.81      353.47      3.75 o
   2  11  10        2.13        1.78      0.46 o
   3  11  10       40.87       42.48      0.98 o
   4  11  10        4.74        3.16      0.51 o
   5  11  10        9.86        6.03      0.76 o
  -3  12  10       74.85       53.79      1.60 o
  -2  12  10        3.28        1.53      0.52 o
  -1  12  10       73.13       59.46      1.23 o
   0  12  10       85.55       79.90      1.46 o
   1  12  10       54.52       46.12      1.07 o
   2  12  10      124.61      112.71      2.14 o
 -12   1  11       28.15       25.21      1.30 o
 -11   1  11       44.28       41.81      0.94 o
 -10   1  11      505.23      531.99      5.74 o
  -9   1  11       34.72       38.97      1.07 o
  -8   1  11      307.08      283.45      4.32 o
  -7   1  11     1040.88      992.56     10.31 o
  -6   1  11     2000.83     1924.93     19.00 o
  -5   1  11     5186.42     4851.81     50.11 o
  -4   1  11     1070.96     1046.66     12.07 o
  -3   1  11     2453.55     2519.57     28.64 o
  -2   1  11     2977.73     2883.88     33.09 o
  -1   1  11     3345.68     3719.55     42.38 o
   0   1  11      546.90      640.07      7.66 o
   1   1  11      164.80      209.52      2.97 o
   2   1  11        7.44       19.06      0.83 o
   3   1  11        2.57        3.94      0.62 o
   4   1  11     2424.53     2334.22     25.86 o
   5   1  11     1247.29     1181.59     12.20 o
   6   1  11      196.40      175.88      2.27 o
   7   1  11      276.69      256.24      3.56 o
   8   1  11      344.84      361.54      4.48 o
   9   1  11     1194.86     1291.54     13.98 o
  10   1  11      185.34      205.48      2.68 o
  11   1  11       35.51       32.30      1.03 o
 -11   2  11       10.32        9.71      0.51 o
 -10   2  11      118.40      104.70      1.54 o
  -9   2  11       60.61       58.43      1.46 o
  -8   2  11      401.61      383.98      6.44 o
  -7   2  11      240.90      223.05      2.68 o
  -6   2  11      167.29      156.68      1.92 o
  -5   2  11       63.04       80.38      1.19 o
  -4   2  11      870.84      772.17      8.87 o
  -3   2  11     3086.11     3220.42     34.00 o
  -2   2  11      121.55      132.93      2.38 o
  -1   2  11     7647.03     8458.41    100.14 o
   0   2  11      143.89      105.50      1.90 o
   1   2  11     2073.35     2225.37     28.34 o
   2   2  11     3511.97     3687.61     44.47 o
   3   2  11     2783.64     2562.52     26.63 o
   4   2  11     1058.28      999.95      8.81 o
   5   2  11       60.78       49.54      0.98 o
   6   2  11      270.20      240.93      2.73 o
   7   2  11        9.59        7.29      0.69 o
   8   2  11      225.24      249.69      4.02 o
   9   2  11        9.22        5.00      0.60 o
  10   2  11       14.98        8.83      0.55 o
  11   2  11       35.64       40.95      1.01 o
 -11   3  11       47.59       60.76      1.54 o
 -10   3  11       56.53       57.49      1.21 o
  -9   3  11       19.73       21.51      0.99 o
  -8   3  11      122.24      124.10      2.22 o
  -7   3  11       17.09       16.94      0.76 o
  -6   3  11      521.65      477.50      4.71 o
  -5   3  11        1.25        3.53      0.44 o
  -4   3  11      450.94      440.66      4.07 o
  -3   3  11       58.44       47.55      0.94 o
  -2   3  11      100.91      120.00      1.94 o
  -1   3  11      625.37      605.09      8.45 o
   0   3  11     2216.27     2751.62     36.66 o
   1   3  11     1434.97     1358.65     17.53 o
   2   3  11     2404.43     2267.04     29.84 o
   3   3  11        8.54        5.75      0.41 o
   4   3  11      274.78      213.95      2.33 o
   5   3  11      584.04      529.68      5.10 o
   6   3  11      729.08      665.38      6.62 o
   7   3  11     1041.97     1037.93     13.84 o
   8   3  11      696.89      752.86     10.68 o
   9   3  11       29.98       31.08      1.16 o
  10   3  11        0.75        1.86      0.46 o
  11   3  11       34.30       32.36      1.12 o
 -11   4  11      497.91      449.62      7.04 o
 -10   4  11      107.73      108.34      1.93 o
  -9   4  11        0.35        0.60      0.63 o
  -8   4  11        0.30        3.10      0.68 o
  -7   4  11      137.07      127.61      2.30 o
  -6   4  11      120.18       96.03      1.46 o
  -5   4  11       63.75       67.26      1.11 o
  -4   4  11      246.78      245.62      2.47 o
  -3   4  11     2217.75     2034.59     17.50 o
  -2   4  11      412.96      338.55      3.78 o
  -1   4  11      100.76       76.90      1.39 o
   0   4  11      226.24      229.89      2.57 o
   1   4  11     1856.03     1616.45     16.64 o
   2   4  11      355.43      367.68      3.66 o
   3   4  11       50.75       36.88      0.76 o
   4   4  11     1984.94     1780.03     15.80 o
   5   4  11     1218.83     1121.32     10.27 o
   6   4  11     2934.83     2720.40     27.63 o
   7   4  11      101.30      105.25      2.05 o
   8   4  11       34.35       41.19      1.31 o
   9   4  11       59.87       66.82      1.77 o
  10   4  11        5.11        2.97      0.47 o
 -11   5  11      143.61      123.91      2.95 o
 -10   5  11      119.78      130.94      2.48 o
  -9   5  11        4.27        4.10      0.68 o
  -8   5  11       19.26       24.43      1.04 o
  -7   5  11       35.91       31.37      1.04 o
  -6   5  11       79.48       68.88      1.30 o
  -5   5  11      152.16      146.30      1.91 o
  -4   5  11     2131.22     1967.07     18.20 o
  -3   5  11      673.91      597.45      5.49 o
  -2   5  11      169.79      185.53      1.91 o
  -1   5  11        2.87        7.56      0.43 o
   0   5  11      474.52      483.46      4.30 o
   1   5  11        3.95       11.94      0.48 o
   2   5  11       20.23       19.90      0.59 o
   3   5  11     2330.88     2149.68     19.05 o
   4   5  11      332.75      305.97      3.25 o
   5   5  11       53.15       55.77      1.16 o
   6   5  11        2.00        4.85      0.69 o
   7   5  11      110.90      110.20      2.57 o
   8   5  11      123.09      130.46      2.44 o
   9   5  11        3.48        4.31      0.70 o
  10   5  11       34.37       36.40      1.11 o
 -10   6  11      154.85      168.82      3.26 o
  -9   6  11       30.78       36.80      1.22 o
  -8   6  11      191.67      233.47      3.71 o
  -7   6  11      263.32      268.05      3.62 o
  -6   6  11        1.71        2.60      0.61 o
  -5   6  11      880.49      881.96      8.46 o
  -4   6  11      401.74      372.24      3.69 o
  -3   6  11        3.58        4.15      0.48 o
  -2   6  11     1451.01     1361.04     11.30 o
  -1   6  11     2242.32     2161.61     17.36 o
   0   6  11     1399.88     1326.80     10.76 o
   1   6  11      353.35      303.74      2.84 o
   2   6  11     2199.22     2115.18     17.75 o
   3   6  11       52.48       69.90      1.17 o
   4   6  11      964.28      951.24      8.75 o
   5   6  11     5504.11     5419.51     63.94 o
   6   6  11      213.67      210.73      3.03 o
   7   6  11      767.13      746.90      9.88 o
   8   6  11      137.00      143.30      2.49 o
   9   6  11      145.99      136.63      2.59 o
  10   6  11      128.41      116.98      4.90 o
 -10   7  11        5.80        5.59      2.40 o
  -9   7  11      101.59      101.40      2.00 o
  -8   7  11      240.50      254.84      3.85 o
  -7   7  11       27.41       20.17      0.92 o
  -6   7  11        1.24        4.11      0.65 o
  -5   7  11      152.20      159.03      2.20 o
  -4   7  11      213.68      215.45      2.39 o
  -3   7  11      138.77      130.81      1.65 o
  -2   7  11      654.43      643.80      5.46 o
  -1   7  11      191.87      159.95      1.69 o
   0   7  11        2.06        4.30      0.48 o
   1   7  11      707.29      701.24      5.82 o
   2   7  11        0.52        1.21      0.49 o
   3   7  11      617.66      606.33      5.80 o
   4   7  11      465.37      463.66      5.22 o
   5   7  11      543.86      575.97      6.87 o
   6   7  11       55.33       49.31      1.33 o
   7   7  11       11.80        9.15      0.73 o
   8   7  11       59.11       62.53      1.56 o
   9   7  11        8.43        9.25      0.77 o
  -9   8  11       70.79       85.88      2.34 o
  -8   8  11        0.73        2.19      0.62 o
  -7   8  11        8.45        6.04      0.69 o
  -6   8  11      822.68      890.85     10.35 o
  -5   8  11      222.46      235.53      2.97 o
  -4   8  11        2.55        2.77      0.58 o
  -3   8  11     1054.26     1120.46     10.67 o
  -2   8  11        8.58       10.16      0.59 o
  -1   8  11      107.89      117.47      1.41 o
   0   8  11     1591.36     1574.69     11.89 o
   1   8  11      526.77      520.53      4.60 o
   2   8  11      493.42      511.26      4.96 o
   3   8  11     1176.73     1165.68     11.62 o
   4   8  11       65.63       56.36      1.28 o
   5   8  11        9.29        9.89      0.73 o
   6   8  11     1364.74     1312.52     15.81 o
   7   8  11      289.60      325.46      4.88 o
   8   8  11       29.72       31.63      1.43 o
  -8   9  11       18.57       21.69      1.07 o
  -7   9  11      190.29      174.68      2.69 o
  -6   9  11        1.06        2.65      0.59 o
  -5   9  11      684.05      666.64      7.58 o
  -4   9  11      103.84      122.45      1.74 o
  -3   9  11        0.32        1.05      0.51 o
  -2   9  11       15.17       19.79      0.69 o
  -1   9  11       83.59       85.86      1.29 o
   0   9  11        1.06        4.08      0.54 o
   1   9  11      192.59      236.61      2.44 o
   2   9  11      875.78      871.68      8.12 o
   3   9  11      733.92      720.51      7.22 o
   4   9  11       36.40       38.76      1.01 o
   5   9  11       63.58       66.02      1.40 o
   6   9  11        1.43        2.25      0.59 o
   7   9  11        1.22        2.50      0.62 o
  -7  10  11      164.74      161.60      4.34 o
  -6  10  11      299.14      271.62      3.93 o
  -5  10  11        8.95       11.30      0.64 o
  -4  10  11      166.99      155.08      2.04 o
  -3  10  11      102.47       96.51      1.42 o
  -2  10  11      171.78      160.49      1.91 o
  -1  10  11       21.93       24.01      0.71 o
   0  10  11      827.18      834.83      7.62 o
   1  10  11       11.75       16.45      0.64 o
   2  10  11      147.09      149.73      1.85 o
   3  10  11        1.46        1.40      0.52 o
   4  10  11      371.49      369.27      4.38 o
   5  10  11      334.01      303.93      4.04 o
   6  10  11      129.96      124.57      2.50 o
  -5  11  11       55.43       53.36      1.42 o
  -4  11  11       50.85       37.02      0.91 o
  -3  11  11      144.12      140.56      1.91 o
  -2  11  11      671.37      634.15      6.70 o
  -1  11  11       67.64       64.42      1.15 o
   0  11  11      186.76      160.75      1.98 o
   1  11  11      145.77      135.25      1.77 o
   2  11  11      244.29      207.75      2.48 o
   3  11  11      503.44      479.81      5.55 o
   4  11  11      377.16      362.73      5.38 o
  -2  12  11        6.22        3.96      0.62 o
  -1  12  11       16.48       12.72      0.62 o
   0  12  11      213.35      181.62      3.00 o
   1  12  11       28.30       26.75      1.41 o
 -11   0  12      618.79      644.12     11.29 o
 -10   0  12      164.98      160.84      3.33 o
  -9   0  12     1620.46     1732.75     27.87 o
  -8   0  12       30.02       35.38      1.27 o
  -7   0  12       36.23       47.55      1.91 o
  -6   0  12      352.61      356.59      6.76 o
  -5   0  12     6846.10     6399.36    112.95 o
  -4   0  12      770.59      929.99     15.40 o
  -3   0  12     1191.42     1346.25     21.58 o
  -2   0  12      435.03      444.62      7.41 o
  -1   0  12      116.18      131.52      2.89 o
   0   0  12     2148.41     2425.58     38.84 o
   1   0  12      136.90      102.67      2.37 o
   2   0  12       28.36       39.83      1.59 o
   3   0  12      935.67      979.17     16.71 o
   4   0  12      774.81      772.08     14.82 o
   5   0  12       34.80       18.85      1.69 o
   6   0  12      352.83      320.59      6.09 o
   7   0  12     2526.68     2482.05     36.54 o
   8   0  12        3.16        0.78      0.70 o
   9   0  12       33.45       39.18      1.29 o
  10   0  12       13.84       22.70      0.99 o
  11   0  12       85.72       79.61      2.15 o
 -11   1  12        0.18        0.72      0.39 o
 -10   1  12        1.88        2.40      0.44 o
  -9   1  12      241.67      228.81      3.26 o
  -8   1  12        8.93        9.85      0.69 o
  -7   1  12       16.93       16.64      0.80 o
  -6   1  12      130.42      116.28      1.77 o
  -5   1  12      188.07      172.97      2.16 o
  -4   1  12     1272.25     1239.54     13.39 o
  -3   1  12     2008.27     2067.06     24.32 o
  -2   1  12     2880.65     2939.00     34.19 o
  -1   1  12        1.43        3.48      0.57 o
   0   1  12       36.03       44.14      1.16 o
   1   1  12       19.89       31.54      1.02 o
   2   1  12      477.65      434.51      5.76 o
   3   1  12      197.52      197.17      2.78 o
   4   1  12      375.90      302.59      3.54 o
   5   1  12       61.37       89.47      1.53 o
   6   1  12       80.02       63.71      1.29 o
   7   1  12      447.05      446.16      6.67 o
   8   1  12      277.21      314.06      3.77 o
   9   1  12       10.76        9.72      0.59 o
  10   1  12        0.55        0.97      0.45 o
  11   1  12       31.52       23.12      0.98 o
 -11   2  12        3.92        2.44      0.42 o
 -10   2  12       49.93       57.04      1.06 o
  -9   2  12      195.38      188.66      2.71 o
  -8   2  12      152.28      148.70      2.55 o
  -7   2  12     2358.94     2223.64     23.63 o
  -6   2  12      106.10      100.50      1.51 o
  -5   2  12      647.12      539.67      4.98 o
  -4   2  12        8.09       13.78      0.53 o
  -3   2  12     1439.15     1301.50     13.53 o
  -2   2  12       15.74        9.40      0.80 o
  -1   2  12     5316.91     5287.96     65.77 o
   0   2  12      642.22      665.15      8.61 o
   1   2  12       12.49        9.73      0.73 o
   2   2  12       11.40       11.27      0.50 o
   3   2  12      829.65      666.86      6.36 o
   4   2  12     1907.27     1873.07     16.20 o
   5   2  12     1036.10      931.92      8.57 o
   6   2  12      856.30      831.75      8.40 o
   7   2  12      789.01      812.84     12.12 o
   8   2  12      629.78      562.15      8.26 o
   9   2  12      167.90      168.82      2.19 o
  10   2  12        6.95        9.12      0.55 o
  11   2  12      592.78      584.99     10.47 o
 -11   3  12        0.36       -0.17      0.39 o
 -10   3  12        4.08        4.42      0.49 o
  -9   3  12       83.14       94.71      1.88 o
  -8   3  12      648.74      701.39      9.39 o
  -7   3  12        1.00        3.35      0.55 o
  -6   3  12     1809.51     1644.66     15.31 o
  -5   3  12     1460.76     1358.82     12.20 o
  -4   3  12       38.04       33.98      0.76 o
  -3   3  12        4.57        7.30      0.41 o
  -2   3  12      850.14      742.54      9.51 o
  -1   3  12      890.58      765.58     11.31 o
   0   3  12      229.31      228.59      3.49 o
   1   3  12      120.87       97.25      1.41 o
   2   3  12      709.68      631.57      6.25 o
   3   3  12      674.31      554.68      5.08 o
   4   3  12      981.55      877.88      7.91 o
   5   3  12       27.80       28.68      0.79 o
   6   3  12      533.19      519.21      5.76 o
   7   3  12      273.32      277.22      4.13 o
   8   3  12        0.03        1.75      0.74 o
   9   3  12      280.94      254.08      3.55 o
  10   3  12      955.08     1012.51     11.39 o
 -11   4  12      124.30      119.05      2.09 o
 -10   4  12       93.91       95.94      1.92 o
  -9   4  12       45.30       43.06      1.29 o
  -8   4  12      130.27      118.76      2.18 o
  -7   4  12      608.56      566.98      7.33 o
  -6   4  12      482.64      424.23      4.68 o
  -5   4  12      299.18      258.69      2.85 o
  -4   4  12      162.45      163.86      1.85 o
  -3   4  12        8.87       17.61      0.57 o
  -2   4  12       48.26       41.90      0.79 o
  -1   4  12     1106.88      977.23      8.68 o
   0   4  12      346.94      297.71      3.02 o
   1   4  12     1969.41     1619.56     14.12 o
   2   4  12      170.56      137.43      1.54 o
   3   4  12       31.85       32.69      0.75 o
   4   4  12      408.35      380.04      3.88 o
   5   4  12      214.35      201.20      2.37 o
   6   4  12      206.87      207.31      3.27 o
   7   4  12      949.66      944.88     12.34 o
   8   4  12      208.79      210.36      3.49 o
   9   4  12      241.59      286.40      4.55 o
  10   4  12      492.96      488.13      6.06 o
 -10   5  12      577.42      588.19      9.53 o
  -9   5  12      112.71      114.78      2.20 o
  -8   5  12      105.97      105.75      2.02 o
  -7   5  12        6.08        2.72      0.63 o
  -6   5  12        7.71        9.41      0.66 o
  -5   5  12     1669.38     1544.62     15.20 o
  -4   5  12     1006.11      842.95      7.94 o
  -3   5  12     2495.31     2318.00     20.46 o
  -2   5  12      212.25      206.85      2.13 o
  -1   5  12       49.50       47.50      0.88 o
   0   5  12     2817.56     2488.72     21.85 o
   1   5  12     1989.68     1848.48     16.05 o
   2   5  12      460.34      392.41      3.74 o
   3   5  12      435.92      382.95      3.79 o
   4   5  12        0.43        2.83      0.52 o
   5   5  12     1044.01      965.25      9.66 o
   6   5  12      291.50      291.93      3.96 o
   7   5  12      400.24      395.49      5.66 o
   8   5  12      286.62      324.33      4.95 o
   9   5  12      516.84      535.60      8.45 o
  10   5  12        1.23        0.99      0.42 o
 -10   6  12       64.48       62.77      1.57 o
  -9   6  12       19.23       16.90      0.86 o
  -8   6  12      261.38      271.52      3.97 o
  -7   6  12      400.61      391.18      5.13 o
  -6   6  12       19.39       19.04      0.85 o
  -5   6  12      831.34      764.31      7.50 o
  -4   6  12      305.98      251.36      2.74 o
  -3   6  12       30.73       27.47      0.75 o
  -2   6  12      343.90      313.52      3.04 o
  -1   6  12       27.24       35.77      0.76 o
   0   6  12       17.13       26.58      0.67 o
   1   6  12       17.05       22.11      0.66 o
   2   6  12      192.38      183.54      2.04 o
   3   6  12      483.35      454.80      4.43 o
   4   6  12      179.38      165.60      2.18 o
   5   6  12       10.94       15.34      0.80 o
   6   6  12        0.55        3.72      0.69 o
   7   6  12      131.93      136.54      2.35 o
   8   6  12       19.86       16.84      0.92 o
   9   6  12      173.69      189.04      3.26 o
  -9   7  12        0.88       -0.56      0.56 o
  -8   7  12       37.04       36.17      1.12 o
  -7   7  12      309.59      319.39      4.48 o
  -6   7  12      120.00      121.71      2.01 o
  -5   7  12        7.39        9.44      0.70 o
  -4   7  12      502.96      519.80      5.64 o
  -3   7  12     4087.50     3911.96     34.57 o
  -2   7  12     3040.65     2984.68     25.23 o
  -1   7  12      101.36      104.17      1.38 o
   0   7  12     2438.23     2441.12     20.08 o
   1   7  12     1021.90     1077.28      9.13 o
   2   7  12      432.12      450.46      4.16 o
   3   7  12       87.45       71.58      1.41 o
   4   7  12      776.85      793.53      8.84 o
   5   7  12      201.10      213.21      3.06 o
   6   7  12       52.38       66.47      1.54 o
   7   7  12      167.55      171.40      2.83 o
   8   7  12      180.13      184.99      3.50 o
   9   7  12        0.26        1.12      0.83 o
  -9   8  12      163.56      177.90      8.17 o
  -8   8  12       39.54       46.33      1.35 o
  -7   8  12       54.94       51.39      1.34 o
  -6   8  12       99.96      113.55      2.17 o
  -5   8  12        0.22        0.27      0.56 o
  -4   8  12       53.68       53.48      1.19 o
  -3   8  12      244.12      259.41      2.90 o
  -2   8  12        0.01        1.80      0.53 o
  -1   8  12     1901.64     1975.45     17.14 o
   0   8  12     1024.93     1030.29      9.36 o
   1   8  12       29.52       33.43      0.85 o
   2   8  12      217.05      193.85      2.33 o
   3   8  12       16.55       19.38      0.79 o
   4   8  12       95.21       95.16      1.65 o
   5   8  12       30.47       29.70      0.98 o
   6   8  12      176.65      201.94      3.02 o
   7   8  12       38.77       34.62      1.51 o
   8   8  12       36.76       35.70      1.36 o
  -8   9  12       73.94       75.31      2.88 o
  -7   9  12        8.80       10.31      0.68 o
  -6   9  12       13.62       14.92      0.73 o
  -5   9  12      177.67      180.69      2.55 o
  -4   9  12      201.94      182.21      2.35 o
  -3   9  12      132.53      131.01      1.81 o
  -2   9  12      135.50      134.52      1.72 o
  -1   9  12      258.89      300.41      3.04 o
   0   9  12      591.67      591.82      5.50 o
   1   9  12        7.32        5.14      0.56 o
   2   9  12       34.33       39.18      0.93 o
   3   9  12        6.75        9.94      0.66 o
   4   9  12       21.01       20.25      0.78 o
   5   9  12       59.64       56.88      1.32 o
   6   9  12      179.71      197.73      3.08 o
   7   9  12      135.37      125.16      2.62 o
  -6  10  12       38.15       45.71      1.22 o
  -5  10  12      186.18      172.23      2.43 o
  -4  10  12       17.41       20.44      0.72 o
  -3  10  12       87.75       93.91      1.41 o
  -2  10  12      105.55      112.43      1.55 o
  -1  10  12      142.35      146.11      1.80 o
   0  10  12        2.13        4.76      0.52 o
   1  10  12      264.76      267.21      2.90 o
   2  10  12      277.22      280.41      3.10 o
   3  10  12        1.22        3.24      0.54 o
   4  10  12       92.03      111.90      1.73 o
   5  10  12        3.98        5.83      0.55 o
   6  10  12        3.63        2.08      1.07 o
  -5  11  12       41.20       35.46      2.30 o
  -4  11  12       10.40       12.55      0.61 o
  -3  11  12      125.94      127.39      1.79 o
  -2  11  12       14.71       13.11      0.58 o
  -1  11  12       26.86       18.63      0.61 o
   0  11  12       10.34        6.37      0.48 o
   1  11  12        3.44        3.24      0.47 o
   2  11  12       21.94       18.25      0.62 o
   3  11  12       55.97       64.57      1.20 o
   4  11  12       15.89       12.30      0.90 o
  -1  12  12       41.96       32.73      3.99 o
   0  12  12       18.05        6.32      0.81 o
 -11   1  13       12.41       10.59      0.48 o
 -10   1  13        1.06        2.13      0.45 o
  -9   1  13      474.44      490.09      5.34 o
  -8   1  13       25.73       31.95      0.93 o
  -7   1  13        2.74        3.69      0.59 o
  -6   1  13      774.26      730.66      7.37 o
  -5   1  13      179.65      162.66      2.19 o
  -4   1  13      325.28      298.45      3.43 o
  -3   1  13       68.54       78.55      1.40 o
  -2   1  13     1213.79     1272.36     14.77 o
  -1   1  13     5721.72     6058.40     69.17 o
   0   1  13     2509.94     2828.90     33.27 o
   1   1  13      727.16      664.44      8.69 o
   2   1  13       18.79       11.80      0.72 o
   3   1  13       40.40       64.25      1.56 o
   4   1  13      642.41      615.46      6.33 o
   5   1  13       99.95       88.66      1.50 o
   6   1  13        0.11        1.34      0.53 o
   7   1  13       92.44       99.36      1.74 o
   8   1  13        8.49        9.78      0.56 o
   9   1  13      138.07      143.18      2.22 o
  10   1  13        0.10       -0.02      0.41 o
  11   1  13      389.77      407.84      9.46 o
 -11   2  13        6.06        3.39      0.40 o
 -10   2  13      209.18      206.57      2.47 o
  -9   2  13        1.98        0.71      0.49 o
  -8   2  13     1439.74     1467.65     18.52 o
  -7   2  13       90.28       82.55      1.58 o
  -6   2  13      168.11      176.17      2.21 o
  -5   2  13       72.48       81.26      1.29 o
  -4   2  13      445.67      408.72      3.85 o
  -3   2  13       36.68       36.17      0.73 o
  -2   2  13      457.42      427.42      5.35 o
  -1   2  13     1438.77     1392.62     16.75 o
   0   2  13      686.59      558.99      7.26 o
   1   2  13      352.90      320.64      4.45 o
   2   2  13        2.18        7.23      0.43 o
   3   2  13      322.11      330.19      3.15 o
   4   2  13      258.23      224.95      2.36 o
   5   2  13     1965.39     1834.53     17.23 o
   6   2  13      113.96      104.66      2.08 o
   7   2  13      497.68      499.36      8.24 o
   8   2  13      169.76      180.52      2.69 o
   9   2  13        0.05        0.50      0.43 o
  10   2  13       40.10       37.55      1.04 o
 -11   3  13       12.08       10.38      0.54 o
 -10   3  13        0.30        0.78      0.39 o
  -9   3  13        7.38        9.33      0.70 o
  -8   3  13      342.48      351.23      4.99 o
  -7   3  13       14.06       24.27      0.97 o
  -6   3  13        5.06        7.49      0.60 o
  -5   3  13     1340.22     1214.53     11.15 o
  -4   3  13     1662.84     1471.12     12.84 o
  -3   3  13      477.88      392.82      3.87 o
  -2   3  13      509.82      485.63      5.18 o
  -1   3  13      971.45      787.31      9.01 o
   0   3  13      258.88      237.25      2.93 o
   1   3  13      290.89      276.60      2.98 o
   2   3  13     1189.67     1159.04     10.27 o
   3   3  13      285.11      228.78      2.40 o
   4   3  13        9.48       10.58      0.56 o
   5   3  13       46.08       54.75      1.10 o
   6   3  13       27.17       26.34      1.02 o
   7   3  13       55.43       59.33      1.60 o
   8   3  13      154.73      165.49      2.92 o
   9   3  13      154.22      177.99      2.60 o
  10   3  13        8.05        9.76      0.52 o
 -11   4  13      197.05      205.06      3.91 o
 -10   4  13       78.62       79.63      1.48 o
  -9   4  13       14.74       13.66      0.83 o
  -8   4  13      429.53      464.09      6.39 o
  -7   4  13       81.64       84.35      1.65 o
  -6   4  13        9.24       11.13      0.67 o
  -5   4  13       68.40       59.14      1.14 o
  -4   4  13      387.13      346.77      3.45 o
  -3   4  13       65.52       79.61      1.14 o
  -2   4  13     1367.44     1210.76     10.71 o
  -1   4  13       59.19       42.14      0.81 o
   0   4  13      312.17      310.62      2.96 o
   1   4  13      732.68      677.68      6.09 o
   2   4  13       12.29       21.69      0.62 o
   3   4  13      301.40      261.19      2.68 o
   4   4  13       72.05       68.16      1.22 o
   5   4  13      763.32      674.35      7.67 o
   6   4  13      105.57      100.91      1.90 o
   7   4  13      683.36      648.20      8.63 o
   8   4  13      331.24      372.37      5.58 o
   9   4  13      120.39      131.39      3.03 o
  10   4  13      158.33      169.90      2.46 o
 -10   5  13      733.22      745.91     10.37 o
  -9   5  13       36.06       33.95      1.13 o
  -8   5  13      228.28      259.36      3.94 o
  -7   5  13        0.55        0.50      0.62 o
  -6   5  13       31.24       34.47      1.06 o
  -5   5  13      146.49      123.51      1.71 o
  -4   5  13       37.47       36.63      0.90 o
  -3   5  13      139.87      134.40      1.67 o
  -2   5  13      101.74       84.68      1.25 o
  -1   5  13        1.14        2.41      0.43 o
   0   5  13      656.31      601.71      5.52 o
   1   5  13      276.73      290.73      2.97 o
   2   5  13       55.64       40.66      0.88 o
   3   5  13      211.92      201.52      2.30 o
   4   5  13      365.37      358.96      3.78 o
   5   5  13     1520.39     1390.06     17.12 o
   6   5  13      581.55      597.93      7.81 o
   7   5  13      579.57      600.69      8.45 o
   8   5  13       92.95      100.92      2.01 o
   9   5  13        0.51        1.63      0.59 o
  10   5  13       34.43       27.26      1.93 o
 -10   6  13      112.06      115.87      3.06 o
  -9   6  13      132.05      136.76      2.54 o
  -8   6  13      192.34      221.78      3.52 o
  -7   6  13       79.59       84.70      1.70 o
  -6   6  13      983.92     1033.54     12.94 o
  -5   6  13      529.20      514.27      6.03 o
  -4   6  13      993.77      887.76      8.48 o
  -3   6  13      161.41      170.55      1.99 o
  -2   6  13      400.47      385.26      3.71 o
  -1   6  13      676.19      625.50      5.70 o
   0   6  13       61.61       45.02      0.93 o
   1   6  13     1108.74     1053.10      9.45 o
   2   6  13      616.92      547.26      5.16 o
   3   6  13      716.94      675.93      6.39 o
   4   6  13        0.97        2.34      0.62 o
   5   6  13      143.50      162.51      2.48 o
   6   6  13     1864.34     1878.11     22.97 o
   7   6  13      232.41      225.81      3.49 o
   8   6  13       21.07       18.50      0.91 o
   9   6  13       36.46       33.23      1.34 o
  -9   7  13       40.25       49.90      1.40 o
  -8   7  13      118.36      119.38      2.22 o
  -7   7  13      176.16      194.41      3.02 o
  -6   7  13        9.76       10.02      0.74 o
  -5   7  13      436.77      410.34      4.95 o
  -4   7  13       41.62       28.54      0.92 o
  -3   7  13      725.44      800.27      8.38 o
  -2   7  13        4.84        6.37      0.56 o
  -1   7  13     1497.98     1456.41     12.62 o
   0   7  13       48.41       39.32      0.88 o
   1   7  13      994.44     1001.20      8.91 o
   2   7  13      175.52      152.22      2.02 o
   3   7  13      112.70       98.04      1.62 o
   4   7  13      118.08      117.89      1.92 o
   5   7  13        8.54       11.36      0.77 o
   6   7  13        0.93        1.76      0.63 o
   7   7  13        1.87        1.36      0.62 o
   8   7  13      186.01      168.60      3.10 o
  -8   8  13      268.83      289.17      4.63 o
  -7   8  13       49.55       46.81      1.28 o
  -6   8  13      441.01      473.52      6.19 o
  -5   8  13      291.41      280.79      3.56 o
  -4   8  13      344.77      378.99      4.46 o
  -3   8  13        2.50        2.76      0.60 o
  -2   8  13      120.77      132.94      1.80 o
  -1   8  13        1.81        1.37      0.53 o
   0   8  13       56.05       59.82      1.20 o
   1   8  13       17.51       17.98      0.73 o
   2   8  13      473.24      513.77      5.54 o
   3   8  13      124.90      135.45      1.97 o
   4   8  13      419.87      443.35      5.31 o
   5   8  13     1059.63     1019.76     12.89 o
   6   8  13        0.12        1.25      0.61 o
   7   8  13      118.97      111.02      2.04 o
   8   8  13      288.05      298.21     10.90 o
  -7   9  13       11.12        9.30      0.79 o
  -6   9  13        3.70        3.83      0.60 o
  -5   9  13       91.04       83.14      1.55 o
  -4   9  13      513.73      491.77      5.57 o
  -3   9  13      281.35      289.24      3.39 o
  -2   9  13      177.53      174.49      2.13 o
  -1   9  13      864.83      917.06      8.86 o
   0   9  13        1.28        3.56      0.55 o
   1   9  13      405.42      462.78      4.86 o
   2   9  13       87.00       87.83      1.47 o
   3   9  13      748.02      764.80      8.61 o
   4   9  13      306.24      290.44      3.79 o
   5   9  13      357.45      352.13      4.72 o
   6   9  13       53.80       57.52      1.32 o
   7   9  13        1.34        3.19      1.20 o
  -6  10  13      125.87      131.71      2.87 o
  -5  10  13      286.20      286.72      3.79 o
  -4  10  13        0.68       -0.03      0.48 o
  -3  10  13        0.01       -0.23      0.47 o
  -2  10  13      283.81      301.16      3.44 o
  -1  10  13       89.21       99.64      1.44 o
   0  10  13      153.79      150.01      1.89 o
   1  10  13        8.98        5.39      0.54 o
   2  10  13        2.38        4.10      0.52 o
   3  10  13        3.23        1.15      0.50 o
   4  10  13      105.36       80.66      1.44 o
   5  10  13       75.18       80.02      1.76 o
  -4  11  13       49.36       51.79      1.44 o
  -3  11  13      131.54      132.96      2.00 o
  -2  11  13        2.40        1.15      0.45 o
  -1  11  13      408.32      381.51      4.42 o
   0  11  13        3.69        4.65      0.46 o
   1  11  13      346.14      354.00      4.22 o
   2  11  13      163.08      128.89      1.93 o
   3  11  13      379.00      348.72      5.66 o
 -11   0  14       14.78       15.84      0.79 o
 -10   0  14       62.55       62.65      1.58 o
  -9   0  14      274.26      275.88      4.95 o
  -8   0  14       48.97       49.11      1.40 o
  -7   0  14     6359.20     6203.24     95.89 o
  -6   0  14       17.88       17.77      1.42 o
  -5   0  14      174.40      122.98      3.32 o
  -4   0  14        4.68        7.76      1.28 o
  -3   0  14     5101.93     5505.33     99.88 o
  -2   0  14       28.28       28.23      1.54 o
  -1   0  14     7906.21     7746.38    130.21 o
   0   0  14       41.12       42.97      1.70 o
   1   0  14       12.95       13.54      1.14 o
   2   0  14      284.85      285.05      5.90 o
   3   0  14     1338.02     1227.02     23.03 o
   4   0  14      402.74      335.56      6.96 o
   5   0  14      572.24      523.04      9.42 o
   6   0  14       38.14       41.74      1.33 o
   7   0  14      104.25      102.73      2.23 o
   8   0  14      962.07      862.79     14.39 o
   9   0  14       83.45       98.14      2.09 o
  10   0  14       60.18       69.95      2.33 o
 -11   1  14        6.05        3.21      0.39 o
 -10   1  14       10.58       12.94      0.55 o
  -9   1  14      552.94      546.14      6.28 o
  -8   1  14      578.81      636.00      6.84 o
  -7   1  14      546.24      544.31      6.97 o
  -6   1  14      218.00      214.04      2.66 o
  -5   1  14       57.69       47.93      1.15 o
  -4   1  14      779.67      727.75      7.38 o
  -3   1  14      198.74      170.57      2.12 o
  -2   1  14        3.63        5.71      0.55 o
  -1   1  14      467.99      412.64      4.87 o
   0   1  14      125.64      132.94      2.07 o
   1   1  14        1.88        3.74      0.55 o
   2   1  14     2854.68     2721.22     29.14 o
   3   1  14     1138.92     1014.80     10.54 o
   4   1  14      575.16      510.40      5.65 o
   5   1  14        8.12       14.03      0.67 o
   6   1  14       90.29       79.52      1.69 o
   7   1  14       22.21       21.09      0.77 o
   8   1  14      145.47      128.76      2.38 o
   9   1  14      416.74      390.48      4.94 o
  10   1  14        2.89        6.23      0.46 o
 -11   2  14      473.32      474.04      7.45 o
 -10   2  14       28.04       30.54      0.78 o
  -9   2  14       94.55       92.04      1.53 o
  -8   2  14      276.46      272.49      3.92 o
  -7   2  14      256.05      286.41      4.44 o
  -6   2  14     2288.73     2230.88     22.71 o
  -5   2  14     3233.61     2908.73     26.04 o
  -4   2  14       76.96       85.90      1.24 o
  -3   2  14      160.55      156.31      1.73 o
  -2   2  14      672.84      613.65      6.14 o
  -1   2  14      986.64      920.80      9.41 o
   0   2  14     1143.67     1121.94     12.22 o
   1   2  14     2820.84     2365.27     20.97 o
   2   2  14      122.88      126.33      1.47 o
   3   2  14      147.33      146.86      1.71 o
   4   2  14      446.73      416.62      4.12 o
   5   2  14       61.27       69.51      1.31 o
   6   2  14       20.56       15.23      0.74 o
   7   2  14      721.60      729.14     10.64 o
   8   2  14       74.32       84.33      1.44 o
   9   2  14      244.09      265.22      4.18 o
  10   2  14       50.41       42.28      0.93 o
 -11   3  14      150.95      139.42      2.55 o
 -10   3  14      389.52      370.46      4.61 o
  -9   3  14        6.82        5.65      0.61 o
  -8   3  14       43.38       41.09      1.30 o
  -7   3  14       55.46       61.24      1.52 o
  -6   3  14      242.57      235.20      3.35 o
  -5   3  14      581.03      523.06      5.23 o
  -4   3  14       46.86       37.03      0.82 o
  -3   3  14      335.33      297.54      2.97 o
  -2   3  14       31.36       23.28      0.61 o
  -1   3  14      120.33      113.58      1.36 o
   0   3  14      137.55      142.48      1.58 o
   1   3  14      990.46      921.52      8.13 o
   2   3  14      643.81      562.38      5.22 o
   3   3  14     1285.87     1161.32     10.47 o
   4   3  14      205.52      188.82      2.20 o
   5   3  14     1237.20     1149.00     12.51 o
   6   3  14      241.00      216.14      3.20 o
   7   3  14      217.75      216.85      3.46 o
   8   3  14       21.92       34.19      1.12 o
   9   3  14      204.11      199.92      3.07 o
  10   3  14        0.08        0.78      0.40 o
 -10   4  14       59.92       67.85      1.26 o
  -9   4  14       74.63       72.02      1.57 o
  -8   4  14      385.97      382.24      5.65 o
  -7   4  14     1177.99     1197.82     15.24 o
  -6   4  14       81.08       72.34      1.50 o
  -5   4  14     1247.76     1149.85     10.87 o
  -4   4  14       65.25       68.33      1.22 o
  -3   4  14        0.48        0.57      0.43 o
  -2   4  14        2.55        3.79      0.44 o
  -1   4  14       17.41       22.73      0.64 o
   0   4  14       62.41       57.45      0.98 o
   1   4  14      100.93       93.11      1.28 o
   2   4  14      298.53      247.77      2.60 o
   3   4  14      299.60      241.64      2.68 o
   4   4  14      831.84      774.01      7.80 o
   5   4  14       11.73       11.31      0.73 o
   6   4  14      404.28      416.98      5.60 o
   7   4  14       52.75       50.37      1.39 o
   8   4  14        7.14        6.85      0.77 o
   9   4  14        1.56        1.32      0.49 o
  10   4  14      337.66      344.72      6.45 o
 -10   5  14        0.49        1.20      0.44 o
  -9   5  14       46.82       57.18      1.40 o
  -8   5  14     1477.39     1529.70     20.69 o
  -7   5  14       38.54       48.83      1.33 o
  -6   5  14       19.01       21.34      0.88 o
  -5   5  14       33.89       33.31      1.06 o
  -4   5  14      880.22      856.21      8.60 o
  -3   5  14     1821.61     1701.12     15.54 o
  -2   5  14     1383.65     1297.37     11.90 o
  -1   5  14        1.97        3.36      0.46 o
   0   5  14     2146.33     2007.98     18.18 o
   1   5  14      108.93       96.89      1.39 o
   2   5  14       17.60        9.97      0.56 o
   3   5  14      288.33      295.63      3.26 o
   4   5  14     3566.09     3269.68     32.48 o
   5   5  14      582.09      593.24      7.75 o
   6   5  14       45.92       52.26      1.54 o
   7   5  14      293.51      297.71      4.33 o
   8   5  14        0.00        1.07      0.62 o
   9   5  14       56.71       58.77      1.40 o
  -9   6  14      209.32      218.18      3.76 o
  -8   6  14      533.65      566.89      8.25 o
  -7   6  14      112.71      120.82      2.11 o
  -6   6  14       40.04       40.67      1.17 o
  -5   6  14      182.96      144.34      2.22 o
  -4   6  14      446.60      424.27      4.96 o
  -3   6  14      615.80      597.19      5.79 o
  -2   6  14      898.91      884.53      8.23 o
  -1   6  14     1665.15     1606.88     14.50 o
   0   6  14       97.48       77.91      1.34 o
   1   6  14      444.50      420.18      4.17 o
   2   6  14      237.06      210.87      2.45 o
   3   6  14       88.08       82.85      1.61 o
   4   6  14       12.90        7.17      0.66 o
   5   6  14       36.36       43.93      1.22 o
   6   6  14     1064.63     1142.00     15.07 o
   7   6  14      224.25      237.04      3.79 o
   8   6  14       62.01       58.22      1.57 o
   9   6  14        1.02        0.86      0.56 o
  -9   7  14        5.61        4.75      0.75 o
  -8   7  14       19.27       18.81      0.83 o
  -7   7  14      369.33      389.73      5.43 o
  -6   7  14      246.03      276.27      3.96 o
  -5   7  14      244.57      229.44      3.12 o
  -4   7  14      439.95      439.46      5.14 o
  -3   7  14      295.42      292.72      3.48 o
  -2   7  14        6.05        5.30      0.58 o
  -1   7  14      685.52      689.51      7.10 o
   0   7  14     4625.70     4472.34     43.26 o
   1   7  14     2784.22     2752.57     27.91 o
   2   7  14     1115.99     1152.57     12.10 o
   3   7  14       55.12       53.88      1.28 o
   4   7  14       80.14       72.21      1.51 o
   5   7  14      787.89      802.99     10.26 o
   6   7  14      221.14      225.16      3.36 o
   7   7  14        2.52        2.87      0.62 o
   8   7  14       45.48       59.28      1.92 o
  -8   8  14      104.26      103.17      2.29 o
  -7   8  14       23.83       24.36      0.96 o
  -6   8  14      398.52      396.69      5.36 o
  -5   8  14      334.46      369.56      4.73 o
  -4   8  14       62.92       64.49      1.37 o
  -3   8  14        1.64        2.88      0.59 o
  -2   8  14       12.77       18.55      0.74 o
  -1   8  14      132.70      128.36      1.83 o
   0   8  14     1699.95     1763.63     17.67 o
   1   8  14      218.67      253.98      3.00 o
   2   8  14       83.09       87.02      1.54 o
   3   8  14      272.50      291.01      3.66 o
   4   8  14       46.85       35.85      0.98 o
   5   8  14        2.42        8.50      0.69 o
   6   8  14      124.30      138.74      2.30 o
   7   8  14       41.02       38.71      1.22 o
  -7   9  14       20.74       25.70      1.07 o
  -6   9  14       66.86       76.22      1.50 o
  -5   9  14       18.00       15.56      0.76 o
  -4   9  14       41.86       37.28      1.00 o
  -3   9  14       18.16       16.04      0.73 o
  -2   9  14       92.74       95.06      1.48 o
  -1   9  14       51.40       58.09      1.22 o
   0   9  14      707.37      785.24      7.97 o
   1   9  14       68.31       86.21      1.50 o
   2   9  14       55.46       55.93      1.20 o
   3   9  14      121.54      148.16      2.19 o
   4   9  14      190.06      196.30      2.81 o
   5   9  14        2.98        3.45      0.57 o
   6   9  14        3.32        2.33      0.66 o
  -5  10  14       14.38       12.87      0.66 o
  -4  10  14      123.58      112.69      1.78 o
  -3  10  14        1.24        0.73      0.48 o
  -2  10  14       69.60       62.22      1.18 o
  -1  10  14       32.24       30.49      0.84 o
   0  10  14      152.37      134.24      1.83 o
   1  10  14       14.13       17.10      0.67 o
   2  10  14      301.45      352.33      4.22 o
   3  10  14      134.63      119.04      1.82 o
   4  10  14        0.87        1.10      0.52 o
   5  10  14      224.99      246.79      5.43 o
  -3  11  14       40.18       44.60      1.38 o
  -2  11  14       60.05       45.96      1.06 o
  -1  11  14       21.31       19.26      0.64 o
   0  11  14       36.06       39.37      0.99 o
   1  11  14        4.10        5.14      0.51 o
   2  11  14      131.63      131.76      2.25 o
   3  11  14      134.66      122.13      5.30 o
 -11   1  15       32.29       31.34      1.30 o
 -10   1  15      229.74      231.28      2.93 o
  -9   1  15      270.94      255.79      2.97 o
  -8   1  15     2034.93     2175.35     22.70 o
  -7   1  15       28.06       29.22      1.09 o
  -6   1  15      846.92      867.21     10.32 o
  -5   1  15      506.71      476.80      5.04 o
  -4   1  15      941.55      938.53      9.44 o
  -3   1  15      230.53      190.15      2.26 o
  -2   1  15      246.47      224.29      2.69 o
  -1   1  15     2415.14     2294.78     24.26 o
   0   1  15      224.81      196.52      2.74 o
   1   1  15      656.14      640.31      6.68 o
   2   1  15      882.83      823.61      8.37 o
   3   1  15      293.56      258.89      3.20 o
   4   1  15      961.47      931.24      9.79 o
   5   1  15       52.33       51.81      1.26 o
   6   1  15      275.29      258.08      3.68 o
   7   1  15      133.35      136.01      2.01 o
   8   1  15       84.23       80.91      1.31 o
   9   1  15       87.74       75.57      1.23 o
  10   1  15      131.02      136.34      2.41 o
 -11   2  15      119.28      118.79      2.33 o
 -10   2  15        0.41        0.35      0.39 o
  -9   2  15       37.63       46.66      1.04 o
  -8   2  15        7.63        9.27      0.71 o
  -7   2  15        5.76        5.86      0.68 o
  -6   2  15       16.60       13.18      0.74 o
  -5   2  15       65.11       63.19      1.19 o
  -4   2  15     2712.12     2533.15     22.23 o
  -3   2  15       76.83       65.06      1.04 o
  -2   2  15       28.18       30.88      0.68 o
  -1   2  15      379.25      320.31      3.05 o
   0   2  15      479.50      395.44      3.64 o
   1   2  15       27.25       25.40      0.63 o
   2   2  15      363.10      342.58      3.33 o
   3   2  15      627.12      573.97      5.57 o
   4   2  15       58.51       59.05      1.26 o
   5   2  15        0.46        0.57      0.53 o
   6   2  15        1.86        3.84      0.66 o
   7   2  15        5.85        4.35      0.66 o
   8   2  15      203.80      238.03      2.99 o
   9   2  15        7.54        7.06      0.52 o
  10   2  15      142.56      150.15      2.46 o
 -10   3  15        9.03        8.19      0.49 o
  -9   3  15       20.68       18.29      0.68 o
  -8   3  15       66.83       64.98      1.55 o
  -7   3  15      164.05      172.54      2.79 o
  -6   3  15       76.60       64.30      1.33 o
  -5   3  15      155.86      157.90      2.06 o
  -4   3  15       19.96       20.00      0.67 o
  -3   3  15       25.35       22.10      0.65 o
  -2   3  15      480.60      438.17      4.12 o
  -1   3  15       46.31       49.32      0.95 o
   0   3  15       88.84       84.71      1.17 o
   1   3  15      441.33      375.54      3.61 o
   2   3  15        6.36        8.19      0.50 o
   3   3  15      134.17      126.62      1.60 o
   4   3  15        1.49        1.75      0.51 o
   5   3  15      451.21      406.11      5.85 o
   6   3  15       25.09       25.33      0.99 o
   7   3  15      131.31      126.28      2.33 o
   8   3  15      102.88      102.17      2.01 o
   9   3  15      174.98      172.92      2.81 o
  10   3  15        3.35        4.41      0.56 o
 -10   4  15       67.71       68.83      1.29 o
  -9   4  15      322.05      332.80      4.91 o
  -8   4  15      268.16      263.60      4.06 o
  -7   4  15     2140.69     2185.69     28.02 o
  -6   4  15      567.01      533.32      6.74 o
  -5   4  15      566.07      522.66      6.60 o
  -4   4  15     1039.51      967.03      9.38 o
  -3   4  15       56.41       51.30      1.01 o
  -2   4  15       12.11       11.96      0.56 o
  -1   4  15      783.75      728.32      6.74 o
   0   4  15      260.62      197.01      2.14 o
   1   4  15     1239.25     1128.05     10.46 o
   2   4  15        1.78        6.15      0.54 o
   3   4  15       59.39       56.34      1.23 o
   4   4  15      777.81      691.15      8.94 o
   5   4  15      618.13      616.17      7.94 o
   6   4  15      558.43      581.27      7.93 o
   7   4  15        1.00        5.33      0.73 o
   8   4  15       80.42       80.58      1.68 o
   9   4  15       42.00       46.82      0.97 o
 -10   5  15       37.84       30.90      0.91 o
  -9   5  15      601.27      668.24      9.42 o
  -8   5  15      635.36      694.88      9.93 o
  -7   5  15        0.20        0.47      0.63 o
  -6   5  15        1.25        1.09      0.61 o
  -5   5  15      263.78      258.71      3.49 o
  -4   5  15       12.09       11.64      0.64 o
  -3   5  15       41.66       42.86      0.95 o
  -2   5  15      481.77      444.07      4.40 o
  -1   5  15      286.82      251.79      2.71 o
   0   5  15        0.19        2.43      0.54 o
   1   5  15      408.10      362.36      3.77 o
   2   5  15       27.30       36.82      0.89 o
   3   5  15       77.30       66.66      1.32 o
   4   5  15       18.23       24.41      0.91 o
   5   5  15      358.62      355.75      4.85 o
   6   5  15       15.61       10.43      0.76 o
   7   5  15        0.15        1.25      0.63 o
   8   5  15      297.92      296.25      4.95 o
   9   5  15       42.00       46.15      1.05 o
  -9   6  15      196.94      193.97      3.81 o
  -8   6  15      388.09      390.66      5.95 o
  -7   6  15        3.36        6.42      0.70 o
  -6   6  15       11.59        8.48      0.72 o
  -5   6  15      776.26      775.56      9.17 o
  -4   6  15     1269.63     1285.97     14.53 o
  -3   6  15      705.13      672.25      6.89 o
  -2   6  15       32.56       35.88      0.98 o
  -1   6  15     1235.75     1120.84     10.33 o
   0   6  15        7.14       10.14      0.59 o
   1   6  15     2081.25     2070.80     18.97 o
   2   6  15       52.64       58.90      1.22 o
   3   6  15      120.83      113.61      1.90 o
   4   6  15      114.47      110.56      1.90 o
   5   6  15       60.00       60.55      1.53 o
   6   6  15      410.54      413.72      5.81 o
   7   6  15       32.86       35.58      1.16 o
   8   6  15      223.83      236.72      4.23 o
  -9   7  15      116.90      118.81      8.78 o
  -8   7  15       78.71       73.69      1.64 o
  -7   7  15      275.45      296.27      4.31 o
  -6   7  15      502.52      549.46      7.26 o
  -5   7  15      163.59      168.69      2.49 o
  -4   7  15      403.43      400.61      4.88 o
  -3   7  15      567.56      563.58      6.52 o
  -2   7  15        7.65        7.55      0.66 o
  -1   7  15      146.16      152.98      2.12 o
   0   7  15       29.00       35.90      1.07 o
   1   7  15       36.40       32.15      0.97 o
   2   7  15       68.27       64.65      1.38 o
   3   7  15     1350.09     1340.37     15.59 o
   4   7  15      195.13      203.53      2.85 o
   5   7  15      130.61      124.19      2.21 o
   6   7  15       78.42       79.34      1.70 o
   7   7  15       11.67       13.73      0.81 o
   8   7  15       26.88       20.66      1.21 o
  -8   8  15       43.65       47.70      2.41 o
  -7   8  15       73.62       70.06      1.55 o
  -6   8  15     1687.97     1743.64     22.83 o
  -5   8  15        6.82       10.17      0.69 o
  -4   8  15       51.28       51.01      1.26 o
  -3   8  15      260.16      270.45      3.43 o
  -2   8  15      217.40      238.10      3.06 o
  -1   8  15      142.75      162.06      2.21 o
   0   8  15       83.13       81.61      1.47 o
   1   8  15      195.96      190.68      2.55 o
   2   8  15       65.42       71.34      1.46 o
   3   8  15        0.30        0.63      0.61 o
   4   8  15       17.18       11.29      0.74 o
   5   8  15      660.87      684.63      9.16 o
   6   8  15        4.79        4.22      0.59 o
   7   8  15       46.44       34.19      1.32 o
  -7   9  15      243.85      261.38      9.22 o
  -6   9  15       20.47       15.63      0.75 o
  -5   9  15      142.19      133.48      2.17 o
  -4   9  15      136.82      160.61      2.35 o
  -3   9  15       93.23       94.38      1.58 o
  -2   9  15      166.72      172.40      2.32 o
  -1   9  15      289.54      309.81      3.62 o
   0   9  15      369.14      386.00      4.46 o
   1   9  15       95.21      104.03      1.65 o
   2   9  15       90.89       79.96      1.47 o
   3   9  15       58.02       63.08      1.33 o
   4   9  15      583.21      648.73      8.82 o
   5   9  15       48.48       45.24      1.39 o
   6   9  15       52.43       44.31      1.81 o
  -5  10  15      212.42      193.46      3.55 o
  -4  10  15       66.57       60.06      1.21 o
  -3  10  15      114.89      114.90      1.73 o
  -2  10  15       10.44       11.66      0.62 o
  -1  10  15       82.10       86.82      1.45 o
   0  10  15        1.62        2.04      0.48 o
   1  10  15        7.84        8.54      0.59 o
   2  10  15       34.73       34.64      1.17 o
   3  10  15      609.25      600.89      7.87 o
   4  10  15        1.83        0.32      0.53 o
  -2  11  15       20.48        9.71      0.70 o
  -1  11  15      315.12      305.72      4.75 o
   0  11  15       96.31      110.09      2.05 o
   1  11  15       42.58       41.63      1.23 o
   2  11  15      495.33      489.41     16.83 o
 -11   0  16        2.11        3.06      0.65 o
 -10   0  16       77.16       70.37      1.59 o
  -9   0  16       14.08       14.25      0.83 o
  -8   0  16       95.62       96.24      2.01 o
  -7   0  16      698.83      736.10     10.32 o
  -6   0  16     4602.22     4640.70     70.53 o
  -5   0  16     2339.57     2098.60     29.20 o
  -4   0  16      231.95      188.34      3.99 o
  -3   0  16     1155.71     1136.26     20.38 o
  -2   0  16      174.43      202.81      5.12 o
  -1   0  16      505.93      582.12     10.14 o
   0   0  16     3671.59     3794.10     68.73 o
   1   0  16      188.62      122.12      3.55 o
   2   0  16       35.22       35.66      1.77 o
   3   0  16        4.18        7.26      1.09 o
   4   0  16      228.18      240.09      4.36 o
   5   0  16        1.19        0.71      0.71 o
   6   0  16      106.38      101.00      2.15 o
   7   0  16      196.26      207.69      3.49 o
   8   0  16       71.93       52.48      1.47 o
   9   0  16       43.15       51.38      1.55 o
  10   0  16       21.48       10.92      0.96 o
 -11   1  16       20.94       18.60      0.87 o
 -10   1  16      154.27      150.17      2.00 o
  -9   1  16       74.62       67.84      1.17 o
  -8   1  16      217.96      253.81      2.81 o
  -7   1  16      197.05      199.50      2.60 o
  -6   1  16      493.97      469.12      5.85 o
  -5   1  16      355.90      336.98      4.45 o
  -4   1  16      633.14      575.76      6.08 o
  -3   1  16      223.18      177.28      2.27 o
  -2   1  16     1076.99      957.06      9.72 o
  -1   1  16      849.06      779.37      7.90 o
   0   1  16       80.26       78.13      1.34 o
   1   1  16      163.84      163.01      2.16 o
   2   1  16      848.32      762.05      7.77 o
   3   1  16      854.13      804.03      8.57 o
   4   1  16       69.45       60.44      1.27 o
   5   1  16     1312.20     1255.12     15.90 o
   6   1  16        0.47        0.07      0.49 o
   7   1  16       55.61       53.21      1.07 o
   8   1  16       67.28       92.01      1.50 o
   9   1  16        2.70        3.58      0.46 o
  10   1  16       51.92       55.57      1.22 o
 -10   2  16      122.06      128.46      1.88 o
  -9   2  16      185.44      187.18      2.64 o
  -8   2  16      253.91      230.36      3.09 o
  -7   2  16     1129.88     1117.01     13.89 o
  -6   2  16        3.22        2.92      0.61 o
  -5   2  16      385.89      355.79      4.20 o
  -4   2  16      831.44      782.73      7.42 o
  -3   2  16     1381.26     1288.22     11.49 o
  -2   2  16      290.42      280.79      2.85 o
  -1   2  16      899.06      817.71      7.34 o
   0   2  16      145.98      138.55      1.66 o
   1   2  16       53.02       62.95      1.07 o
   2   2  16     1337.45     1224.91     10.97 o
   3   2  16      718.88      602.95      5.82 o
   4   2  16     1137.62     1038.34     11.92 o
   5   2  16      213.46      217.77      3.74 o
   6   2  16        2.98        4.09      0.67 o
   7   2  16      420.61      415.43      5.18 o
   8   2  16       56.09       67.95      1.21 o
   9   2  16       60.18       48.05      0.98 o
  10   2  16       23.39       30.71      1.28 o
 -10   3  16      150.18      136.17      2.38 o
  -9   3  16       96.42       87.58      1.43 o
  -8   3  16      697.24      727.52     10.15 o
  -7   3  16       56.47       52.76      1.44 o
  -6   3  16      345.31      334.40      4.54 o
  -5   3  16      219.40      191.06      3.20 o
  -4   3  16      144.99      129.40      1.72 o
  -3   3  16     1693.49     1579.71     14.27 o
  -2   3  16      216.91      194.57      2.11 o
  -1   3  16      316.62      305.27      3.09 o
   0   3  16      203.74      195.07      2.11 o
   1   3  16      185.17      171.29      1.91 o
   2   3  16     1006.71      981.37      9.02 o
   3   3  16     1184.60     1092.95     10.52 o
   4   3  16     2484.27     2319.90     26.44 o
   5   3  16        3.25        1.81      0.66 o
   6   3  16       37.70       49.87      1.41 o
   7   3  16        1.45        0.21      0.61 o
   8   3  16      134.48      115.42      1.72 o
   9   3  16      352.55      346.63      5.40 o
 -10   4  16       22.79       22.24      0.79 o
  -9   4  16      146.92      162.53      2.24 o
  -8   4  16       82.02       71.59      1.65 o
  -7   4  16        3.91        4.94      0.67 o
  -6   4  16      376.58      380.32      5.05 o
  -5   4  16     2009.97     1912.19     22.73 o
  -4   4  16       16.96       14.66      0.69 o
  -3   4  16       36.14       43.90      0.97 o
  -2   4  16      359.43      341.44      3.62 o
  -1   4  16        0.67        2.28      0.46 o
   0   4  16       98.59       70.23      1.20 o
   1   4  16     2572.48     2298.92     20.98 o
   2   4  16      253.94      241.11      3.02 o
   3   4  16      243.17      206.44      3.07 o
   4   4  16      263.26      251.14      4.42 o
   5   4  16       42.34       39.88      1.38 o
   6   4  16      842.43      878.20     11.63 o
   7   4  16       15.86       15.23      0.86 o
   8   4  16       67.90       52.51      1.14 o
   9   4  16        8.82       10.27      0.55 o
  -9   5  16       24.78       28.83      1.21 o
  -8   5  16        1.31        1.61      0.60 o
  -7   5  16      363.12      366.05      5.25 o
  -6   5  16      260.90      249.56      3.53 o
  -5   5  16      892.50      887.21     11.34 o
  -4   5  16        1.59        1.99      0.58 o
  -3   5  16      110.11      104.26      1.53 o
  -2   5  16        9.57       11.26      0.62 o
  -1   5  16       81.01       89.71      1.42 o
   0   5  16       65.47       51.03      1.07 o
   1   5  16      485.36      426.95      4.54 o
   2   5  16      756.27      689.99      7.67 o
   3   5  16       82.67       76.86      1.55 o
   4   5  16      117.56      119.60      2.01 o
   5   5  16      548.56      595.20      7.92 o
   6   5  16      443.60      420.43      6.18 o
   7   5  16       12.03       12.84      1.18 o
   8   5  16      172.95      190.42      4.12 o
   9   5  16        0.12        1.51      0.53 o
  -9   6  16      142.31      169.19      3.14 o
  -8   6  16      271.50      315.97      5.12 o
  -7   6  16      894.33      982.76     13.91 o
  -6   6  16      712.23      725.23      9.58 o
  -5   6  16      346.07      350.39      4.71 o
  -4   6  16       15.07       21.80      1.01 o
  -3   6  16       29.65       28.63      0.89 o
  -2   6  16       23.39       26.17      1.00 o
  -1   6  16      302.44      294.37      4.31 o
   0   6  16      291.96      241.67      2.70 o
   1   6  16      550.33      557.50      6.49 o
   2   6  16       33.97       33.72      0.98 o
   3   6  16      108.43      112.46      1.90 o
   4   6  16       45.08       41.76      1.18 o
   5   6  16       29.20       34.33      1.12 o
   6   6  16      287.04      313.61      4.75 o
   7   6  16      171.13      160.18      2.83 o
   8   6  16       30.33       30.41      1.40 o
  -8   7  16       45.26       56.59      1.50 o
  -7   7  16      213.08      213.91      3.41 o
  -6   7  16       18.76       12.36      0.76 o
  -5   7  16      680.77      705.64      8.68 o
  -4   7  16       52.04       67.29      1.47 o
  -3   7  16      779.28      793.02      9.15 o
  -2   7  16      309.08      295.64      3.62 o
  -1   7  16        1.15        3.02      0.59 o
   0   7  16        1.17        4.80      0.62 o
   1   7  16      898.90      825.85      9.24 o
   2   7  16       51.85       42.00      1.13 o
   3   7  16      111.35      132.37      2.09 o
   4   7  16      215.07      209.94      3.03 o
   5   7  16      152.90      162.34      2.66 o
   6   7  16       30.80       34.45      1.75 o
   7   7  16        1.41        2.06      0.61 o
  -7   8  16        1.49        2.08      0.59 o
  -6   8  16       85.53       82.59      1.93 o
  -5   8  16      293.87      277.43      3.67 o
  -4   8  16      518.05      528.40      6.61 o
  -3   8  16      102.04      126.36      1.99 o
  -2   8  16       96.71       93.68      1.60 o
  -1   8  16      692.26      692.67      7.94 o
   0   8  16       79.08       76.33      1.49 o
   1   8  16       45.21       36.18      0.98 o
   2   8  16      380.55      419.02      5.12 o
   3   8  16       12.85       10.83      0.68 o
   4   8  16        0.41        0.53      0.56 o
   5   8  16      297.30      316.02      4.57 o
   6   8  16       53.11       53.38      1.43 o
  -6   9  16       26.46       35.20      1.28 o
  -5   9  16        0.93        1.44      0.56 o
  -4   9  16      150.00      166.60      2.42 o
  -3   9  16      156.43      152.09      2.22 o
  -2   9  16        0.03        0.89      0.52 o
  -1   9  16       37.95       29.03      0.89 o
   0   9  16      176.63      154.84      2.21 o
   1   9  16      126.04      132.88      2.03 o
   2   9  16      100.30      109.96      1.81 o
   3   9  16       11.89        8.81      0.64 o
   4   9  16        4.60        2.71      0.54 o
   5   9  16      277.16      305.91      5.28 o
  -4  10  16       26.19       23.98      0.88 o
  -3  10  16       39.06       36.53      0.99 o
  -2  10  16      155.96      141.93      2.10 o
  -1  10  16       10.00        8.50      0.57 o
   0  10  16       18.83       21.80      0.68 o
   1  10  16       49.43       59.00      1.18 o
   2  10  16      120.58      114.75      1.79 o
   3  10  16        2.19        3.62      0.54 o
   4  10  16       94.88      102.63      5.08 o
   0  11  16        6.74        3.19      1.60 o
 -10   1  17       72.16       83.15      1.34 o
  -9   1  17       19.05       17.73      0.64 o
  -8   1  17      376.16      399.52      4.30 o
  -7   1  17      351.02      368.25      3.98 o
  -6   1  17     2693.57     2701.22     30.14 o
  -5   1  17      326.95      341.46      4.55 o
  -4   1  17      133.50      120.33      1.87 o
  -3   1  17       91.83      100.92      1.60 o
  -2   1  17     3863.20     3666.21     35.83 o
  -1   1  17        1.18        3.03      0.51 o
   0   1  17      713.15      662.01      6.94 o
   1   1  17      942.81      864.60      8.93 o
   2   1  17       50.31       38.86      1.02 o
   3   1  17      451.95      449.28      5.50 o
   4   1  17      958.78      939.21     11.94 o
   5   1  17      127.08      137.76      2.43 o
   6   1  17      551.91      590.99      6.82 o
   7   1  17      131.64      132.36      2.16 o
   8   1  17      377.38      366.63      4.76 o
   9   1  17        6.63        3.01      0.41 o
 -10   2  17      141.05      140.69      2.02 o
  -9   2  17        7.79        7.08      0.50 o
  -8   2  17       24.41       17.33      0.78 o
  -7   2  17        2.86        4.90      0.62 o
  -6   2  17       98.60      119.48      2.58 o
  -5   2  17      110.91      110.81      1.79 o
  -4   2  17     1915.81     1803.54     19.32 o
  -3   2  17      479.62      455.48      4.50 o
  -2   2  17      269.59      257.83      2.70 o
  -1   2  17       48.56       44.87      0.93 o
   0   2  17       80.87       81.50      1.26 o
   1   2  17      692.35      644.42      6.09 o
   2   2  17      119.33      115.77      1.59 o
   3   2  17      153.97      146.11      1.91 o
   4   2  17       44.61       35.10      0.99 o
   5   2  17      749.61      784.36     10.74 o
   6   2  17      157.51      153.90      2.54 o
   7   2  17        0.41        0.96      0.48 o
   8   2  17       76.93       81.03      1.35 o
   9   2  17        1.12        0.34      0.36 o
 -10   3  17      463.75      464.25      6.61 o
  -9   3  17       59.35       62.62      1.11 o
  -8   3  17      170.50      170.24      2.59 o
  -7   3  17       29.45       20.87      0.85 o
  -6   3  17      455.47      444.37      6.10 o
  -5   3  17       70.83       74.51      1.57 o
  -4   3  17     1951.64     1795.03     22.13 o
  -3   3  17      946.13      860.01      8.23 o
  -2   3  17      643.17      612.97      5.79 o
  -1   3  17       62.58       68.47      1.16 o
   0   3  17       52.77       43.86      0.97 o
   1   3  17      200.73      168.78      2.02 o
   2   3  17      380.33      337.37      3.54 o
   3   3  17      499.50      463.68      6.51 o
   4   3  17      766.06      734.60     13.54 o
   5   3  17      577.70      600.41      8.12 o
   6   3  17        5.27        6.70      0.78 o
   7   3  17       29.41       26.76      0.92 o
   8   3  17        8.10        5.81      0.46 o
   9   3  17      183.33      188.60      3.24 o
 -10   4  17        1.98        1.10      0.72 o
  -9   4  17        0.87        1.28      0.39 o
  -8   4  17      151.77      147.43      2.55 o
  -7   4  17       36.57       49.86      1.35 o
  -6   4  17     1203.21     1256.91     15.81 o
  -5   4  17      141.49      160.67      2.48 o
  -4   4  17     1640.54     1506.73     22.30 o
  -3   4  17     1364.60     1244.26     12.99 o
  -2   4  17       42.15       41.75      0.97 o
  -1   4  17      286.61      231.46      2.60 o
   0   4  17      146.76      134.10      1.83 o
   1   4  17     1903.15     1775.03     17.97 o
   2   4  17       87.59      101.88      1.59 o
   3   4  17      658.00      641.88     10.10 o
   4   4  17       66.03       64.15      1.63 o
   5   4  17       90.98       83.25      1.81 o
   6   4  17      131.26      129.37      2.42 o
   7   4  17      264.67      265.29      4.31 o
   8   4  17        4.95        7.72      0.50 o
   9   4  17       14.74       16.91      0.75 o
  -9   5  17      293.44      345.84      6.72 o
  -8   5  17        3.79        3.85      0.62 o
  -7   5  17       53.22       64.48      1.55 o
  -6   5  17      112.21      123.77      2.11 o
  -5   5  17       61.42       70.58      1.51 o
  -4   5  17      260.25      240.04      3.37 o
  -3   5  17       36.99       34.85      1.02 o
  -2   5  17       56.07       52.66      1.13 o
  -1   5  17      313.48      299.27      4.31 o
   0   5  17      458.43      448.21      5.57 o
   1   5  17      268.44      246.49      4.01 o
   2   5  17      193.18      200.27      2.92 o
   3   5  17      237.75      257.74      3.60 o
   4   5  17       18.48       19.61      0.86 o
   5   5  17       18.74       18.91      0.92 o
   6   5  17      146.68      131.99      2.42 o
   7   5  17      159.55      173.57      3.03 o
   8   5  17        3.62        1.74      0.44 o
  -9   6  17        8.80        1.76      0.89 o
  -8   6  17      509.07      545.53      8.29 o
  -7   6  17     1129.04     1174.29     17.48 o
  -6   6  17      556.78      641.68      8.32 o
  -5   6  17        5.23       11.42      0.78 o
  -4   6  17        0.12        2.20      0.60 o
  -3   6  17     1014.91      964.92     11.45 o
  -2   6  17        0.39        1.72      0.57 o
  -1   6  17      435.54      432.67      5.34 o
   0   6  17     1403.37     1301.38     15.34 o
   1   6  17      405.62      382.24      4.69 o
   2   6  17      185.19      217.35      3.06 o
   3   6  17      125.98      120.58      2.04 o
   4   6  17       84.94       82.59      1.64 o
   5   6  17     1661.73     1713.00     24.21 o
   6   6  17       11.82       13.71      0.84 o
   7   6  17        1.00        1.62      0.59 o
   8   6  17       17.56       16.29      0.87 o
  -8   7  17      240.53      225.28      4.93 o
  -7   7  17        0.39        1.85      0.60 o
  -6   7  17       21.76       19.98      0.93 o
  -5   7  17      174.98      163.56      2.54 o
  -4   7  17       26.67       25.41      0.92 o
  -3   7  17      198.91      193.10      2.73 o
  -2   7  17      622.86      629.01      7.51 o
  -1   7  17      163.00      176.46      2.51 o
   0   7  17       96.22       87.08      1.62 o
   1   7  17        3.09        5.34      0.63 o
   2   7  17       17.69       17.87      0.81 o
   3   7  17      188.78      213.43      3.05 o
   4   7  17      436.28      450.82      6.06 o
   5   7  17       33.14       23.85      0.93 o
   6   7  17       29.26       23.08      1.03 o
   7   7  17       40.79       47.89      1.60 o
  -7   8  17        0.02       -0.10      0.60 o
  -6   8  17      250.08      256.42      4.00 o
  -5   8  17      632.99      647.98      8.74 o
  -4   8  17      406.02      419.40      5.40 o
  -3   8  17      210.18      207.32      2.87 o
  -2   8  17      112.93      108.22      1.78 o
  -1   8  17       28.90       33.48      0.94 o
   0   8  17       21.96       17.08      0.79 o
   1   8  17      465.11      489.70      6.07 o
   2   8  17        0.11        0.64      0.55 o
   3   8  17      342.00      371.26      4.91 o
   4   8  17        5.25        2.63      0.58 o
   5   8  17       33.38       27.98      1.01 o
   6   8  17      338.14      319.56      6.18 o
  -6   9  17      294.12      307.73      9.18 o
  -5   9  17      339.03      321.55      5.04 o
  -4   9  17     1210.81     1244.25     17.20 o
  -3   9  17       83.80       75.69      1.50 o
  -2   9  17       51.85       49.55      1.17 o
  -1   9  17       36.18       46.37      1.31 o
   0   9  17      296.58      286.54      3.79 o
   1   9  17      641.46      626.70      8.05 o
   2   9  17        2.06        2.81      0.52 o
   3   9  17      277.50      276.24      3.97 o
   4   9  17        1.42        2.97      0.57 o
   5   9  17       54.12       49.95      1.96 o
  -4  10  17       31.51       27.19      3.00 o
  -3  10  17      182.49      174.10      3.11 o
  -2  10  17       93.20       95.29      1.80 o
  -1  10  17        6.31        6.02      0.53 o
   0  10  17      213.44      201.24      2.82 o
   1  10  17        1.06        0.43      0.45 o
   2  10  17      106.05      104.45      1.94 o
   3  10  17        2.36        0.88      0.66 o
 -10   0  18      571.93      566.28     11.53 o
  -9   0  18        7.04        8.89      0.66 o
  -8   0  18      456.69      442.41      7.29 o
  -7   0  18       12.75       16.24      0.90 o
  -6   0  18      575.95      634.15      8.45 o
  -5   0  18     2833.67     2649.44     47.94 o
  -4   0  18     1599.46     1564.11     23.92 o
  -3   0  18     1670.59     1561.34     24.95 o
  -2   0  18     1682.38     1392.08     22.57 o
  -1   0  18     1499.00     1316.30     20.91 o
   0   0  18      483.46      514.57      9.41 o
   1   0  18     2203.86     1999.95     31.14 o
   2   0  18     4128.81     3934.12     57.18 o
   3   0  18       15.62       18.38      0.96 o
   4   0  18     3502.22     3438.59     52.40 o
   5   0  18       33.89       33.83      1.18 o
   6   0  18      551.20      592.12      8.47 o
   7   0  18      531.97      556.17      8.71 o
   8   0  18      112.31      107.00      2.31 o
   9   0  18       82.90       80.43      2.17 o
 -10   1  18        8.85        7.68      0.45 o
  -9   1  18       57.73       53.14      1.00 o
  -8   1  18        3.89        6.69      0.47 o
  -7   1  18      681.20      794.93      7.99 o
  -6   1  18        1.29        1.62      0.46 o
  -5   1  18      877.40      794.71     11.07 o
  -4   1  18      133.08      122.77      1.72 o
  -3   1  18        6.67        8.30      0.61 o
  -2   1  18       35.48       39.68      1.00 o
  -1   1  18      733.33      693.72      7.45 o
   0   1  18      214.79      211.46      2.59 o
   1   1  18      531.90      539.38      5.94 o
   2   1  18     1250.93     1206.63     12.44 o
   3   1  18      701.12      702.69      8.03 o
   4   1  18      253.33      241.82      3.29 o
   5   1  18      138.34      141.68      2.06 o
   6   1  18       93.84       87.76      1.41 o
   7   1  18        1.00        2.18      0.46 o
   8   1  18       21.08       13.38      0.58 o
   9   1  18      161.12      149.09      2.33 o
 -10   2  18        0.09        0.04      0.38 o
  -9   2  18        0.28        0.98      0.39 o
  -8   2  18      101.04      114.71      1.55 o
  -7   2  18     1758.09     1864.18     20.08 o
  -6   2  18      236.76      242.36      3.43 o
  -5   2  18        1.76        2.85      0.63 o
  -4   2  18      648.68      601.01      7.89 o
  -3   2  18       10.42        8.29      0.57 o
  -2   2  18      537.29      470.90      4.81 o
  -1   2  18     2464.28     2251.17     20.74 o
   0   2  18     1502.42     1402.76     13.23 o
   1   2  18     1109.67     1044.74     10.14 o
   2   2  18        1.01        0.88      0.49 o
   3   2  18      439.64      417.42      6.55 o
   4   2  18        2.43        2.72      0.68 o
   5   2  18        6.81        5.61      0.68 o
   6   2  18     1199.26     1252.50     14.74 o
   7   2  18        0.25        0.27      0.45 o
   8   2  18        0.13       -0.07      0.43 o
   9   2  18        8.46        8.92      0.56 o
 -10   3  18       75.16       74.18      1.83 o
  -9   3  18      232.43      239.41      3.06 o
  -8   3  18      328.99      341.73      4.22 o
  -7   3  18       31.35       32.80      0.97 o
  -6   3  18        0.38        0.67      0.60 o
  -5   3  18       19.26        9.92      0.73 o
  -4   3  18       26.32       34.13      0.98 o
  -3   3  18      574.20      546.87      6.40 o
  -2   3  18      662.59      618.81      6.16 o
  -1   3  18     1573.35     1405.06     14.23 o
   0   3  18      598.31      556.65      5.82 o
   1   3  18      502.40      466.63      5.92 o
   2   3  18      326.31      285.93      3.87 o
   3   3  18      667.81      607.07      9.82 o
   4   3  18     2117.28     2079.80     26.72 o
   5   3  18      509.76      565.37      7.88 o
   6   3  18       83.30       97.79      1.92 o
   7   3  18        3.63        2.69      0.50 o
   8   3  18      152.67      166.96      2.40 o
   9   3  18        0.27        0.11      0.60 o
  -9   4  18       84.52       73.67      1.40 o
  -8   4  18      101.93      110.71      1.89 o
  -7   4  18        0.56        0.95      0.60 o
  -6   4  18      195.42      203.30      3.07 o
  -5   4  18      321.24      294.58      4.11 o
  -4   4  18      150.54      119.37      1.99 o
  -3   4  18        3.08        1.65      0.54 o
  -2   4  18      736.29      687.65      9.49 o
  -1   4  18       15.39       15.81      0.70 o
   0   4  18      278.39      259.19      3.21 o
   1   4  18        3.24        5.59      0.60 o
   2   4  18      243.96      235.57      4.53 o
   3   4  18      285.57      268.00      3.74 o
   4   4  18        6.27        3.96      0.64 o
   5   4  18       31.80       27.93      1.07 o
   6   4  18      108.93      120.49      2.34 o
   7   4  18      282.37      298.98      4.23 o
   8   4  18       33.51       31.82      1.02 o
  -9   5  18       33.16       44.36      1.11 o
  -8   5  18      262.89      297.12      4.97 o
  -7   5  18      110.38      122.47      2.25 o
  -6   5  18        2.58        1.50      0.59 o
  -5   5  18      154.89      144.28      2.37 o
  -4   5  18      737.67      662.39      8.33 o
  -3   5  18     2356.07     2328.46     28.18 o
  -2   5  18        0.24        0.49      0.57 o
  -1   5  18      993.08      899.47     10.72 o
   0   5  18      393.72      378.65      4.83 o
   1   5  18       45.58       32.86      1.00 o
   2   5  18      834.09      839.62     11.07 o
   3   5  18      418.44      404.02      5.23 o
   4   5  18      341.06      329.97      4.46 o
   5   5  18        4.82        1.94      0.66 o
   6   5  18      456.09      479.46      7.60 o
   7   5  18        8.43       11.04      0.72 o
   8   5  18       32.70       43.43      1.23 o
  -8   6  18       51.41       40.08      1.21 o
  -7   6  18       24.16       21.44      1.00 o
  -6   6  18       18.87       18.56      0.82 o
  -5   6  18      572.47      590.49      7.66 o
  -4   6  18        5.51        4.51      0.66 o
  -3   6  18       46.81       56.92      1.35 o
  -2   6  18      378.83      363.48      4.65 o
  -1   6  18      243.18      237.94      3.19 o
   0   6  18       87.84       91.04      1.66 o
   1   6  18      586.52      597.64      7.48 o
   2   6  18       16.59       12.51      0.77 o
   3   6  18       98.22       91.71      1.72 o
   4   6  18       15.16       19.39      0.96 o
   5   6  18       53.69       63.00      1.57 o
   6   6  18       24.64       23.69      0.91 o
   7   6  18       17.98       11.13      0.68 o
  -7   7  18      103.32      130.00      2.42 o
  -6   7  18       18.28       12.49      0.77 o
  -5   7  18      337.65      329.00      4.58 o
  -4   7  18       45.28       37.01      1.09 o
  -3   7  18       17.98       18.43      0.80 o
  -2   7  18       13.71       15.71      0.76 o
  -1   7  18      407.95      437.01      5.48 o
   0   7  18      656.48      687.93      8.35 o
   1   7  18       83.57       57.38      1.34 o
   2   7  18      155.02      164.00      2.51 o
   3   7  18       81.03       68.88      1.49 o
   4   7  18      128.46      122.79      2.20 o
   5   7  18      642.28      714.94     10.24 o
   6   7  18       73.64       88.96      2.05 o
  -6   8  18      179.53      191.23      3.40 o
  -5   8  18       76.84       77.69      1.59 o
  -4   8  18      198.09      212.62      3.12 o
  -3   8  18       60.09       58.38      1.34 o
  -2   8  18        0.36        1.28      0.56 o
  -1   8  18      539.71      515.08      6.62 o
   0   8  18       46.48       50.63      1.24 o
   1   8  18      564.38      532.57      6.65 o
   2   8  18       12.00       18.91      0.78 o
   3   8  18       18.05       14.04      0.70 o
   4   8  18      161.20      172.10      2.70 o
   5   8  18        2.23        1.57      0.63 o
  -5   9  18      485.90      472.34      9.87 o
  -4   9  18       24.87       19.09      0.81 o
  -3   9  18       33.73       26.39      0.87 o
  -2   9  18        3.52        4.50      0.54 o
  -1   9  18        7.79        8.37      0.60 o
   0   9  18      107.10       91.87      1.70 o
   1   9  18      177.93      139.80      2.30 o
   2   9  18        0.19        0.39      0.55 o
   3   9  18       28.51       35.21      1.40 o
   4   9  18       21.08       27.89      1.44 o
  -3  10  18       28.14       30.31      2.45 o
  -2  10  18       69.51       57.60      1.50 o
  -1  10  18       54.97       50.50      1.28 o
   0  10  18      163.97      157.64      2.87 o
   1  10  18       34.55       22.87      1.68 o
   2  10  18      128.92      140.79      5.49 o
 -10   1  19      176.21      169.22      3.30 o
  -9   1  19       66.66       70.69      1.15 o
  -8   1  19       13.86        9.86      0.49 o
  -7   1  19       13.19       17.91      0.60 o
  -6   1  19      592.87      601.93      6.34 o
  -5   1  19      218.06      222.68      3.51 o
  -4   1  19        3.15        6.86      0.63 o
  -3   1  19       29.24       29.69      0.83 o
  -2   1  19      193.44      186.14      2.37 o
  -1   1  19     3896.63     3822.84     38.09 o
   0   1  19      425.65      407.43      4.23 o
   1   1  19      875.07      855.68      9.63 o
   2   1  19      351.47      315.67      4.79 o
   3   1  19        6.22        6.88      0.55 o
   4   1  19      640.98      674.28      7.90 o
   5   1  19      430.39      450.64      5.06 o
   6   1  19      309.74      351.68      4.32 o
   7   1  19        8.10        5.73      0.47 o
   8   1  19      106.95      109.29      1.79 o
   9   1  19       48.51       53.34      1.69 o
  -9   2  19       28.09       29.56      0.77 o
  -8   2  19      294.03      277.46      3.05 o
  -7   2  19        0.01        0.31      0.45 o
  -6   2  19        2.13        1.95      0.54 o
  -5   2  19      414.99      402.72      5.89 o
  -4   2  19      243.12      291.19      4.42 o
  -3   2  19      388.82      364.13      6.20 o
  -2   2  19      167.11      160.56      2.10 o
  -1   2  19        1.14        1.43      0.52 o
   0   2  19     1149.23     1071.96     10.98 o
   1   2  19      558.87      529.12      6.72 o
   2   2  19      340.21      310.37      5.11 o
   3   2  19      768.92      788.93     12.51 o
   4   2  19       47.32       43.00      1.26 o
   5   2  19      300.45      327.19      4.45 o
   6   2  19      230.12      258.40      3.35 o
   7   2  19      217.46      224.94      3.04 o
   8   2  19       71.17       52.94      0.96 o
  -9   3  19      226.32      245.35      3.31 o
  -8   3  19       20.64       24.24      0.70 o
  -7   3  19        6.82       10.88      0.61 o
  -6   3  19       12.51       16.45      0.79 o
  -5   3  19       44.64       34.82      1.08 o
  -4   3  19       56.72       53.24      1.39 o
  -3   3  19      587.00      583.01      9.42 o
  -2   3  19     3156.67     2939.31     35.31 o
  -1   3  19       24.55       22.60      0.84 o
   0   3  19      478.64      417.29      5.83 o
   1   3  19       65.08       47.48      1.28 o
   2   3  19       75.74       83.47      2.08 o
   3   3  19       45.85       44.87      1.67 o
   4   3  19       10.95        7.14      0.71 o
   5   3  19      548.70      573.85      7.96 o
   6   3  19      199.10      214.27      3.16 o
   7   3  19      137.27      135.10      1.96 o
   8   3  19        8.79        6.71      0.49 o
  -9   4  19       30.28       41.34      1.01 o
  -8   4  19       70.56       74.28      1.28 o
  -7   4  19      139.02      145.76      2.52 o
  -6   4  19       38.52       32.69      1.10 o
  -5   4  19        9.06        5.86      0.69 o
  -4   4  19      706.18      703.26      9.22 o
  -3   4  19       77.92       79.18      1.62 o
  -2   4  19      915.22      882.75     10.73 o
  -1   4  19       30.98       28.76      0.95 o
   0   4  19      311.62      285.40      3.92 o
   1   4  19      161.53      146.88      2.36 o
   2   4  19       64.62       63.53      1.52 o
   3   4  19      147.09      134.51      2.24 o
   4   4  19       82.71       92.31      1.93 o
   5   4  19      297.50      314.26      4.73 o
   6   4  19        3.00        2.13      0.60 o
   7   4  19       13.00       14.68      0.60 o
   8   4  19       80.38       95.06      1.72 o
  -8   5  19        1.35        1.01      0.42 o
  -7   5  19        2.82       -0.54      0.54 o
  -6   5  19      150.22      121.05      2.11 o
  -5   5  19       36.58       52.98      1.35 o
  -4   5  19      489.40      532.94      6.97 o
  -3   5  19      247.95      279.97      3.83 o
  -2   5  19       37.72       34.48      1.02 o
  -1   5  19      390.78      374.99      4.86 o
   0   5  19       47.51       50.65      1.30 o
   1   5  19       46.14       46.73      1.28 o
   2   5  19      329.87      312.59      4.39 o
   3   5  19       26.85       23.51      0.93 o
   4   5  19       27.91       28.85      1.03 o
   5   5  19      189.75      199.68      3.22 o
   6   5  19       44.91       52.10      1.49 o
   7   5  19      168.15      174.60      3.41 o
  -8   6  19        3.05        0.16      0.52 o
  -7   6  19       17.86       15.08      0.82 o
  -6   6  19      908.31      927.94     13.02 o
  -5   6  19       12.28       21.60      0.89 o
  -4   6  19       59.17       66.44      1.45 o
  -3   6  19       47.12       59.26      1.41 o
  -2   6  19       69.90       63.42      1.44 o
  -1   6  19      272.16      268.75      3.66 o
   0   6  19     1303.29     1246.78     16.54 o
   1   6  19      465.67      446.31      5.86 o
   2   6  19      302.94      297.79      4.10 o
   3   6  19       59.56       59.97      1.47 o
   4   6  19        8.31       11.68      0.77 o
   5   6  19        0.54        0.48      0.59 o
   6   6  19      501.03      547.75      8.43 o
   7   6  19       11.30        7.60      0.67 o
  -7   7  19        7.17        6.53      0.71 o
  -6   7  19        1.54        2.23      0.56 o
  -5   7  19      105.10       94.98      1.73 o
  -4   7  19      223.39      236.00      3.43 o
  -3   7  19        1.78        0.94      0.57 o
  -2   7  19        4.34        4.80      0.61 o
  -1   7  19      126.11      129.72      2.09 o
   0   7  19        0.10        0.83      0.58 o
   1   7  19        5.89        2.60      0.59 o
   2   7  19      386.94      380.53      5.15 o
   3   7  19      358.94      395.95      5.57 o
   4   7  19       54.60       63.55      1.48 o
   5   7  19       41.92       50.41      1.31 o
   6   7  19       28.94       29.70      1.40 o
  -6   8  19      303.97      347.69      8.47 o
  -5   8  19       16.76        9.73      0.64 o
  -4   8  19       26.14       25.34      1.01 o
  -3   8  19       30.80       40.18      1.11 o
  -2   8  19      393.29      400.81      5.42 o
  -1   8  19      421.27      431.97      5.86 o
   0   8  19       48.48       51.02      1.29 o
   1   8  19       26.66       19.88      0.92 o
   2   8  19       38.91       52.48      1.34 o
   3   8  19        0.83        0.63      0.53 o
   4   8  19       25.67       25.29      1.22 o
   5   8  19      630.75      643.75     15.42 o
  -4   9  19      229.52      240.58      4.77 o
  -3   9  19       10.95        4.09      0.60 o
  -2   9  19      685.94      707.45      9.66 o
  -1   9  19       83.33       84.13      1.56 o
   0   9  19      293.12      279.51      3.97 o
   1   9  19       21.59       23.41      0.79 o
   2   9  19        0.51        0.39      0.48 o
   3   9  19      266.68      270.98      5.24 o
  -9   0  20       88.84       73.14      1.59 o
  -8   0  20      306.17      294.39      4.84 o
  -7   0  20      268.71      298.32      4.70 o
  -6   0  20      183.11      206.71      3.32 o
  -5   0  20       99.62      117.89      2.70 o
  -4   0  20      107.64      122.53      2.33 o
  -3   0  20      335.02      350.97      7.34 o
  -2   0  20       14.76       18.33      1.09 o
  -1   0  20     4546.12     4346.57     56.50 o
   0   0  20        6.25        9.24      0.79 o
   1   0  20      451.27      452.89      8.08 o
   2   0  20      130.14      154.52      3.56 o
   3   0  20     1683.55     1721.74     26.64 o
   4   0  20        4.09        6.86      0.74 o
   5   0  20      115.87      135.69      2.46 o
   6   0  20      426.30      462.26      7.04 o
   7   0  20      203.75      231.72      4.78 o
   8   0  20      220.33      245.07      4.39 o
  -9   1  20        1.24        1.19      0.35 o
  -8   1  20      454.70      492.10      6.61 o
  -7   1  20      397.31      436.84      4.59 o
  -6   1  20       62.96       79.27      1.24 o
  -5   1  20      101.70       86.11      1.39 o
  -4   1  20        2.93        2.66      0.48 o
  -3   1  20      696.65      667.67      9.65 o
  -2   1  20       81.83       78.12      1.38 o
  -1   1  20      347.15      333.54      4.40 o
   0   1  20     1736.59     1591.03     19.15 o
   1   1  20     1036.03     1012.94     12.39 o
   2   1  20      379.90      370.56      4.98 o
   3   1  20     1039.18     1091.19     11.92 o
   4   1  20     1396.15     1507.82     16.17 o
   5   1  20      158.66      171.37      2.09 o
   6   1  20      519.41      579.17      6.24 o
   7   1  20        9.58       12.85      0.57 o
   8   1  20        1.38        0.00      0.33 o
  -9   2  20        0.53        0.95      0.37 o
  -8   2  20      320.11      292.78      3.22 o
  -7   2  20      111.93      118.02      1.66 o
  -6   2  20       70.70       91.39      1.77 o
  -5   2  20     1279.05     1351.04     16.44 o
  -4   2  20       48.61       30.13      0.96 o
  -3   2  20      879.24      826.08     11.59 o
  -2   2  20      288.56      259.41      4.32 o
  -1   2  20      319.84      309.27      4.51 o
   0   2  20      169.20      183.92      2.63 o
   1   2  20     2259.90     2112.60     32.20 o
   2   2  20      160.18      156.50      2.57 o
   3   2  20       11.29       12.04      0.73 o
   4   2  20     1336.80     1377.52     18.88 o
   5   2  20        8.20        5.73      0.55 o
   6   2  20       11.04        6.51      0.51 o
   7   2  20      598.64      625.97      7.13 o
   8   2  20        4.85        3.06      0.39 o
  -9   3  20      685.47      695.07     10.70 o
  -8   3  20        5.55        5.18      0.43 o
  -7   3  20      191.96      192.87      2.54 o
  -6   3  20      110.53      105.87      1.80 o
  -5   3  20        2.77        2.81      0.62 o
  -4   3  20      163.91      172.12      2.90 o
  -3   3  20      154.97      145.77      2.40 o
  -2   3  20      193.64      201.43      3.01 o
  -1   3  20        6.33        9.49      0.76 o
   0   3  20      574.28      572.18      7.29 o
   1   3  20        0.21       -0.57      0.57 o
   2   3  20     2529.88     2596.23     33.77 o
   3   3  20      705.04      719.75     10.04 o
   4   3  20        0.19        0.68      0.62 o
   5   3  20      122.18      128.90      2.29 o
   6   3  20     1100.58     1094.62     12.52 o
   7   3  20       14.71        8.44      0.47 o
   8   3  20      423.25      479.84      7.06 o
  -8   4  20        0.38        0.74      0.36 o
  -7   4  20      572.85      620.98      8.53 o
  -6   4  20       71.64       72.07      1.50 o
  -5   4  20       60.62       66.75      1.52 o
  -4   4  20      360.22      354.68      5.35 o
  -3   4  20      107.67      118.31      2.09 o
  -2   4  20        6.02        3.75      0.63 o
  -1   4  20     1766.04     1728.68     21.08 o
   0   4  20      539.99      528.03      6.96 o
   1   4  20       20.17       26.80      0.93 o
   2   4  20       31.75       34.47      1.07 o
   3   4  20       22.75       21.61      0.91 o
   4   4  20      124.94      125.11      2.42 o
   5   4  20      695.45      729.22     11.14 o
   6   4  20      133.74      139.99      2.17 o
   7   4  20       12.23        5.31      0.43 o
  -8   5  20     1385.52     1465.91     22.98 o
  -7   5  20       37.41       50.84      1.22 o
  -6   5  20        3.87        3.70      0.60 o
  -5   5  20      210.27      205.55      3.13 o
  -4   5  20        3.90        4.28      0.61 o
  -3   5  20       19.75       13.60      0.75 o
  -2   5  20      405.57      400.02      5.39 o
  -1   5  20       50.79       70.49      1.52 o
   0   5  20      468.57      492.90      6.52 o
   1   5  20      417.74      384.84      5.35 o
   2   5  20       18.65       23.64      1.10 o
   3   5  20       39.14       33.99      1.09 o
   4   5  20     1013.83     1017.58     14.04 o
   5   5  20      247.39      243.26      3.96 o
   6   5  20       25.56       27.49      0.94 o
   7   5  20        4.41        2.35      0.40 o
  -7   6  20       43.28       43.11      1.16 o
  -6   6  20       24.42       21.34      1.01 o
  -5   6  20       65.03       69.76      1.51 o
  -4   6  20       26.76       30.85      1.16 o
  -3   6  20       36.27       35.23      1.08 o
  -2   6  20       26.91       26.72      0.92 o
  -1   6  20      433.79      442.76      5.93 o
   0   6  20      135.05      162.14      2.56 o
   1   6  20      110.21      125.36      2.15 o
   2   6  20       41.33       30.78      0.98 o
   3   6  20        4.26        3.77      0.66 o
   4   6  20       98.74      105.55      2.08 o
   5   6  20        9.28        7.12      0.65 o
   6   6  20      142.36      160.81      3.08 o
  -6   7  20      177.17      213.06      3.90 o
  -5   7  20      308.79      343.44      5.43 o
  -4   7  20      249.89      237.46      3.49 o
  -3   7  20      196.07      228.10      3.41 o
  -2   7  20       14.19        8.56      0.68 o
  -1   7  20      562.37      540.45      7.04 o
   0   7  20      318.91      308.59      4.27 o
   1   7  20      456.04      423.98      5.62 o
   2   7  20      287.76      304.82      4.38 o
   3   7  20      245.96      265.36      3.99 o
   4   7  20        0.51        2.60      0.60 o
   5   7  20       78.89       96.31      2.11 o
  -5   8  20      191.68      189.74      3.81 o
  -4   8  20      398.01      437.60      6.67 o
  -3   8  20       45.76       43.83      1.17 o
  -2   8  20      112.68      130.56      2.16 o
  -1   8  20      168.79      160.42      2.55 o
   0   8  20       38.40       45.92      1.23 o
   1   8  20      248.95      242.15      3.75 o
   2   8  20        3.16        7.23      0.59 o
   3   8  20       58.27       57.76      1.42 o
   4   8  20        9.11        8.62      0.82 o
  -3   9  20       40.64       32.32      1.89 o
  -2   9  20      148.87      179.73      3.47 o
  -1   9  20       63.72       69.37      1.50 o
   0   9  20      140.69      134.38      3.18 o
   1   9  20      210.91      202.49      3.54 o
   2   9  20       61.02       53.44      1.62 o
  -9   1  21       77.86       69.42      1.41 o
  -8   1  21        0.54        0.65      0.35 o
  -7   1  21       72.13       79.94      1.22 o
  -6   1  21       83.67       89.56      1.28 o
  -5   1  21        3.37        4.19      0.47 o
  -4   1  21       16.99       16.12      0.65 o
  -3   1  21       65.96       80.88      1.36 o
  -2   1  21       15.77       15.95      0.69 o
  -1   1  21     1471.49     1501.21     16.78 o
   0   1  21      373.69      414.69      5.06 o
   1   1  21      426.10      430.10      5.04 o
   2   1  21      189.02      202.02      2.54 o
   3   1  21      310.50      325.44      3.80 o
   4   1  21       43.79       44.11      0.96 o
   5   1  21       86.44       89.87      1.40 o
   6   1  21       24.79       24.64      0.69 o
   7   1  21      253.49      253.25      3.30 o
   8   1  21       19.50       22.70      1.02 o
  -9   2  21        1.57        0.73      0.46 o
  -8   2  21       77.89       68.63      1.17 o
  -7   2  21        2.38        1.77      0.39 o
  -6   2  21       59.68       49.22      1.08 o
  -5   2  21        7.47        2.61      0.49 o
  -4   2  21      130.88      122.30      2.00 o
  -3   2  21      982.77      953.74     14.85 o
  -2   2  21       16.32       16.62      0.77 o
  -1   2  21      105.92       95.00      1.89 o
   0   2  21        3.74        3.25      0.58 o
   1   2  21     2178.93     2295.09     28.70 o
   2   2  21        1.38        1.77      0.62 o
   3   2  21      162.92      176.38      2.72 o
   4   2  21      868.70      935.88     11.45 o
   5   2  21       21.90       21.73      0.71 o
   6   2  21       26.07       19.86      0.62 o
   7   2  21        2.60        7.17      0.46 o
   8   2  21       81.49       92.20      3.47 o
  -8   3  21       10.44       12.57      0.49 o
  -7   3  21      625.33      650.53      7.84 o
  -6   3  21      143.31      140.18      2.04 o
  -5   3  21       34.24       31.69      0.98 o
  -4   3  21      290.43      289.49      4.36 o
  -3   3  21      107.84      117.35      2.17 o
  -2   3  21       31.64       34.26      1.07 o
  -1   3  21       13.52       16.85      0.79 o
   0   3  21        8.43        8.34      0.72 o
   1   3  21      335.18      319.67      4.42 o
   2   3  21        4.76        3.62      0.62 o
   3   3  21      533.13      561.71      7.73 o
   4   3  21       17.10       13.59      0.80 o
   5   3  21        0.53        0.89      0.49 o
   6   3  21       14.64       10.44      0.52 o
   7   3  21      173.66      182.23      2.59 o
  -8   4  21        0.66       -0.36      0.36 o
  -7   4  21       36.29       33.19      1.00 o
  -6   4  21       17.94       17.28      0.71 o
  -5   4  21        3.03        3.32      0.63 o
  -4   4  21       23.13       21.78      0.90 o
  -3   4  21        1.34        0.60      0.59 o
  -2   4  21       10.46       11.44      0.73 o
  -1   4  21       96.80      101.18      1.86 o
   0   4  21     1702.84     1679.69     21.00 o
   1   4  21      562.84      559.49      7.68 o
   2   4  21       21.00       19.00      0.85 o
   3   4  21        2.47        2.41      0.65 o
   4   4  21      335.83      366.95      5.69 o
   5   4  21        2.84        4.80      0.56 o
   6   4  21      422.67      475.13      5.93 o
   7   4  21       14.74       13.36      0.60 o
  -7   5  21       34.23       35.18      0.92 o
  -6   5  21        2.32        1.76      0.51 o
  -5   5  21        0.38        0.84      0.55 o
  -4   5  21      109.08      102.27      1.94 o
  -3   5  21       35.60       39.29      1.20 o
  -2   5  21       21.54       19.28      0.83 o
  -1   5  21       91.68      101.33      1.86 o
   0   5  21       53.06       55.53      1.37 o
   1   5  21      831.15      840.25     11.25 o
   2   5  21      161.56      157.40      2.60 o
   3   5  21      337.84      345.03      5.08 o
   4   5  21        0.96        0.81      0.59 o
   5   5  21        1.00        3.94      0.58 o
   6   5  21        3.65        4.16      0.49 o
  -7   6  21       73.72       84.54      2.06 o
  -6   6  21       51.99       47.18      1.35 o
  -5   6  21       35.93       38.38      1.11 o
  -4   6  21      374.26      378.95      5.43 o
  -3   6  21        1.14        0.35      0.56 o
  -2   6  21      167.35      177.98      2.91 o
  -1   6  21       27.29       30.33      1.01 o
   0   6  21       69.38       67.50      1.52 o
   1   6  21        0.62        0.92      0.58 o
   2   6  21      407.34      423.27      6.08 o
   3   6  21        0.46        0.33      0.59 o
   4   6  21        3.61        3.18      0.61 o
   5   6  21       93.90      103.19      2.31 o
   6   6  21       25.39       21.62      1.73 o
  -6   7  21        1.32        2.59      1.13 o
  -5   7  21        0.03        0.52      0.55 o
  -4   7  21       88.59       88.34      1.82 o
  -3   7  21       41.96       35.86      1.08 o
  -2   7  21      135.20      142.59      2.35 o
  -1   7  21       73.36       63.03      1.44 o
   0   7  21        5.51        3.98      0.58 o
   1   7  21       15.15        9.90      0.70 o
   2   7  21       16.14        9.83      0.72 o
   3   7  21      290.03      306.18      4.56 o
   4   7  21      158.03      139.29      2.65 o
   5   7  21       47.36       47.68      2.40 o
  -4   8  21       77.11       78.95      2.02 o
  -3   8  21        1.26        2.62      0.57 o
  -2   8  21       37.65       31.01      1.21 o
  -1   8  21        5.75       11.25      0.64 o
   0   8  21     1081.30     1126.65     16.66 o
   1   8  21        5.42        4.92      0.58 o
   2   8  21        7.01        6.32      0.62 o
   3   8  21       20.87       24.02      1.35 o
  -1   9  21      100.88      107.75      3.03 o
   0   9  21      337.22      298.24      7.16 o
  -8   0  22       16.47       25.47      1.05 o
  -7   0  22       41.84       44.68      1.21 o
  -6   0  22      273.27      320.07      5.52 o
  -5   0  22     1309.44     1409.82     22.76 o
  -4   0  22        6.22        3.12      0.64 o
  -3   0  22      216.76      209.20      3.48 o
  -2   0  22        0.18        0.42      0.57 o
  -1   0  22       41.45       40.98      1.28 o
   0   0  22       22.92       24.80      0.91 o
   1   0  22      472.66      503.59      8.16 o
   2   0  22      581.50      616.35      9.23 o
   3   0  22      605.09      648.63      9.29 o
   4   0  22      297.13      306.37      4.86 o
   5   0  22     1211.49     1267.70     18.31 o
   6   0  22      511.43      498.23      8.26 o
   7   0  22      163.19      180.84      3.37 o
  -8   1  22      400.23      384.74      5.51 o
  -7   1  22       89.86       89.98      1.37 o
  -6   1  22      317.79      317.79      3.53 o
  -5   1  22      238.38      237.99      3.05 o
  -4   1  22       55.00       54.57      1.07 o
  -3   1  22      186.55      217.92      3.03 o
  -2   1  22      252.76      274.50      3.28 o
  -1   1  22       96.12      111.28      1.69 o
   0   1  22        8.09        5.80      0.52 o
   1   1  22      209.03      215.51      2.98 o
   2   1  22      262.35      276.42      3.23 o
   3   1  22      183.85      186.93      2.44 o
   4   1  22       47.32       36.87      0.92 o
   5   1  22       18.99       15.55      0.57 o
   6   1  22        3.30        5.07      0.46 o
   7   1  22       13.70        9.59      0.49 o
  -8   2  22        9.51        7.24      0.51 o
  -7   2  22      280.51      273.91      3.14 o
  -6   2  22      120.42      127.39      1.89 o
  -5   2  22      140.43      133.08      2.34 o
  -4   2  22       36.46       25.06      0.78 o
  -3   2  22      223.66      250.47      3.63 o
  -2   2  22       16.57       20.26      0.78 o
  -1   2  22      480.36      502.48      6.65 o
   0   2  22       92.69       94.93      1.76 o
   1   2  22      318.04      308.62      4.14 o
   2   2  22      517.63      546.31      6.77 o
   3   2  22      249.74      251.39      3.21 o
   4   2  22      759.38      782.56      8.66 o
   5   2  22      394.47      427.57      4.65 o
   6   2  22       29.31       27.40      0.77 o
   7   2  22       81.21       74.89      1.45 o
  -8   3  22      554.54      579.23      7.87 o
  -7   3  22      302.05      306.04      3.71 o
  -6   3  22       77.17       75.15      1.25 o
  -5   3  22      144.92      138.90      2.34 o
  -4   3  22       79.59       84.46      1.66 o
  -3   3  22        3.51        7.64      0.67 o
  -2   3  22        3.97        7.41      0.70 o
  -1   3  22      755.29      711.10     10.81 o
   0   3  22      221.68      230.26      3.51 o
   1   3  22       23.87       31.05      1.10 o
   2   3  22        0.86        0.47      0.58 o
   3   3  22        1.69        2.31      0.60 o
   4   3  22      716.56      769.96      9.61 o
   5   3  22       12.05        9.85      0.52 o
   6   3  22      574.00      610.35      7.21 o
   7   3  22      175.77      170.21      3.23 o
  -7   4  22      167.13      176.61      2.59 o
  -6   4  22        1.08        0.66      0.39 o
  -5   4  22      181.58      186.93      3.42 o
  -4   4  22      157.75      151.39      2.50 o
  -3   4  22       13.60       12.17      0.77 o
  -2   4  22        8.60       10.80      0.72 o
  -1   4  22      153.67      151.90      2.54 o
   0   4  22       11.68       14.00      0.87 o
   1   4  22      855.73      900.35     12.35 o
   2   4  22       11.98       13.03      0.78 o
   3   4  22       31.00       35.56      1.40 o
   4   4  22       35.29       23.12      0.85 o
   5   4  22      174.46      185.73      2.95 o
   6   4  22      211.40      216.40      2.92 o
  -7   5  22       86.68       90.90      1.80 o
  -6   5  22      448.44      488.62      6.57 o
  -5   5  22       14.42       17.70      0.77 o
  -4   5  22      191.32      215.38      3.41 o
  -3   5  22       38.05       54.39      1.35 o
  -2   5  22       56.22       56.93      1.43 o
  -1   5  22      183.75      213.27      3.25 o
   0   5  22       51.38       56.76      1.42 o
   1   5  22      248.90      236.09      3.65 o
   2   5  22      315.54      366.15      5.31 o
   3   5  22        0.31       -0.02      0.56 o
   4   5  22      246.85      266.32      3.94 o
   5   5  22       18.89       26.40      0.90 o
   6   5  22        3.19        1.94      0.50 o
  -6   6  22      158.61      171.11      3.04 o
  -5   6  22       89.15       93.64      1.93 o
  -4   6  22      197.63      241.15      3.97 o
  -3   6  22       25.16       23.26      0.94 o
  -2   6  22        3.54        6.02      0.65 o
  -1   6  22       43.61       42.34      1.26 o
   0   6  22        0.51        1.37      0.58 o
   1   6  22      179.21      195.15      3.17 o
   2   6  22        1.24        0.62      0.57 o
   3   6  22       39.70       31.96      1.17 o
   4   6  22       60.43       61.51      1.51 o
   5   6  22       38.30       36.89      1.20 o
  -5   7  22       80.07       76.78      2.10 o
  -4   7  22      100.31      114.46      2.14 o
  -3   7  22       62.40       65.91      1.69 o
  -2   7  22      397.82      449.12      6.64 o
  -1   7  22      194.27      220.52      3.54 o
   0   7  22      385.70      413.97      6.04 o
   1   7  22        2.48        2.74      0.57 o
   2   7  22        0.17        0.50      0.50 o
   3   7  22        0.71        0.89      0.50 o
   4   7  22      224.85      222.58      5.30 o
  -3   8  22       58.99       49.20      1.76 o
  -2   8  22      115.46      130.67      2.67 o
  -1   8  22      246.43      266.18      4.49 o
   0   8  22       32.34       51.28      1.39 o
   1   8  22        0.65        0.11      0.52 o
   2   8  22       19.42        8.79      0.83 o
  -8   1  23       12.17        8.40      0.49 o
  -7   1  23      209.21      197.68      2.56 o
  -6   1  23      261.29      251.13      3.06 o
  -5   1  23       52.72       52.64      1.03 o
  -4   1  23      103.67      117.26      1.62 o
  -3   1  23        5.75        5.94      0.46 o
  -2   1  23        1.68        2.40      0.44 o
  -1   1  23       64.52       82.31      1.37 o
   0   1  23      509.68      538.98      5.78 o
   1   1  23       88.87       92.61      1.51 o
   2   1  23      198.60      206.05      2.36 o
   3   1  23      172.30      174.21      2.12 o
   4   1  23      271.67      271.74      3.20 o
   5   1  23        5.58        5.01      0.45 o
   6   1  23      339.42      342.99      4.32 o
   7   1  23        6.71        7.31      0.64 o
  -8   2  23        0.53        1.00      0.46 o
  -7   2  23       24.41       19.88      0.56 o
  -6   2  23        7.54        8.49      0.45 o
  -5   2  23      142.11      136.54      1.73 o
  -4   2  23        2.48        3.58      0.45 o
  -3   2  23      198.73      205.03      3.12 o
  -2   2  23      112.04      130.71      1.89 o
  -1   2  23       61.04       62.94      1.26 o
   0   2  23      374.73      421.62      4.92 o
   1   2  23      204.61      226.98      2.98 o
   2   2  23       26.84       30.40      0.83 o
   3   2  23      440.14      485.09      5.56 o
   4   2  23      461.55      502.01      5.36 o
   5   2  23       24.13       21.44      0.63 o
   6   2  23      159.54      177.05      2.35 o
  -7   3  23      359.00      356.43      4.78 o
  -6   3  23       70.61       74.86      1.46 o
  -5   3  23      191.87      183.10      2.36 o
  -4   3  23       10.13       11.35      0.55 o
  -3   3  23     1100.64     1101.88     13.44 o
  -2   3  23      137.11      136.28      2.17 o
  -1   3  23        0.49        0.43      0.57 o
   0   3  23       12.45       12.33      0.83 o
   1   3  23      185.28      185.79      2.86 o
   2   3  23      114.09      113.89      1.97 o
   3   3  23       14.06       14.17      0.64 o
   4   3  23      108.16      111.38      1.62 o
   5   3  23       31.36       33.53      0.99 o
   6   3  23       29.42       34.08      0.89 o
  -7   4  23      199.58      197.54      3.73 o
  -6   4  23       14.99       11.87      0.52 o
  -5   4  23        4.11        6.34      0.49 o
  -4   4  23      264.83      266.91      4.27 o
  -3   4  23       42.82       36.74      1.05 o
  -2   4  23       90.38      103.26      2.05 o
  -1   4  23       50.30       50.86      1.39 o
   0   4  23       92.60       93.11      1.89 o
   1   4  23      402.79      448.92      6.59 o
   2   4  23        4.64        6.34      0.63 o
   3   4  23      220.42      244.51      3.45 o
   4   4  23       68.47       71.41      1.35 o
   5   4  23      245.09      260.06      3.04 o
   6   4  23       82.71       87.01      2.73 o
  -6   5  23       16.63       17.27      0.73 o
  -5   5  23       69.73       70.39      1.33 o
  -4   5  23        1.56        0.96      0.50 o
  -3   5  23       36.03       38.53      1.17 o
  -2   5  23      142.97      135.23      2.31 o
  -1   5  23       75.74       79.71      1.65 o
   0   5  23        2.90        2.45      0.59 o
   1   5  23       12.26        4.93      0.66 o
   2   5  23       46.67       43.62      1.32 o
   3   5  23       29.07       33.27      1.17 o
   4   5  23       75.01       73.27      1.32 o
   5   5  23       30.95       28.03      0.86 o
  -5   6  23       85.94       98.68      2.17 o
  -4   6  23       77.61       76.70      1.69 o
  -3   6  23      171.15      191.39      3.17 o
  -2   6  23        0.15        0.02      0.52 o
  -1   6  23       10.74        5.88      0.60 o
   0   6  23      408.69      428.58      6.24 o
   1   6  23        7.42        5.20      0.65 o
   2   6  23       15.40       19.33      0.83 o
   3   6  23        9.89       12.48      0.66 o
   4   6  23      120.46      132.76      3.24 o
  -4   7  23      177.53      202.25      5.21 o
  -3   7  23       96.53      105.33      2.22 o
  -2   7  23       42.50       46.97      1.26 o
  -1   7  23      109.41      113.78      2.12 o
   0   7  23        0.92       -0.50      0.50 o
   1   7  23        8.79        4.68      0.61 o
   2   7  23        4.69        1.94      0.52 o
   3   7  23       33.59       35.27      2.30 o
  -1   8  23       73.88       69.84      5.59 o
   0   8  23        3.36        2.40      1.60 o
  -7   0  24      263.32      259.16      5.26 o
  -6   0  24        0.84        2.64      0.53 o
  -5   0  24      531.66      519.79      7.93 o
  -4   0  24       19.20       16.17      0.80 o
  -3   0  24       43.01       48.09      1.30 o
  -2   0  24       59.80       53.23      1.40 o
  -1   0  24      899.88      988.95     13.43 o
   0   0  24        0.01        0.31      0.57 o
   1   0  24      485.96      542.83      8.06 o
   2   0  24       11.36       12.15      0.76 o
   3   0  24      332.47      359.95      6.95 o
   4   0  24      777.22      778.67     12.61 o
   5   0  24       50.10       61.43      1.51 o
   6   0  24        1.98       -0.27      0.63 o
  -7   1  24      529.51      552.25      7.32 o
  -6   1  24       18.95       24.04      0.81 o
  -5   1  24       23.54       15.05      0.51 o
  -4   1  24       57.47       65.92      1.11 o
  -3   1  24      878.26      945.51     10.68 o
  -2   1  24      106.49      121.43      1.53 o
  -1   1  24       76.51       66.78      1.13 o
   0   1  24      271.35      293.19      3.36 o
   1   1  24       93.44      105.98      1.52 o
   2   1  24       16.78       14.45      0.56 o
   3   1  24       11.29       14.30      0.53 o
   4   1  24      217.39      231.15      2.77 o
   5   1  24      239.73      231.75      2.80 o
   6   1  24        9.52        3.50      0.45 o
  -7   2  24        0.20       -0.16      0.36 o
  -6   2  24      494.06      485.63      6.06 o
  -5   2  24      338.38      355.91      4.90 o
  -4   2  24       21.06       19.03      0.58 o
  -3   2  24      106.51       96.92      1.40 o
  -2   2  24       72.16       70.77      1.24 o
  -1   2  24      645.39      668.65      7.15 o
   0   2  24        9.72        8.84      0.53 o
   1   2  24      360.48      416.33      5.06 o
   2   2  24      330.27      353.55      4.01 o
   3   2  24        7.35        7.07      0.45 o
   4   2  24       47.00       51.48      1.03 o
   5   2  24        2.31        0.45      0.34 o
   6   2  24      309.00      316.21      5.66 o
  -7   3  24        0.99        1.20      0.46 o
  -6   3  24        9.59        7.93      0.43 o
  -5   3  24       81.54       78.50      1.27 o
  -4   3  24       62.13       57.67      1.08 o
  -3   3  24        7.22        6.85      0.49 o
  -2   3  24        8.42       10.59      0.53 o
  -1   3  24      735.38      814.22      9.67 o
   0   3  24       13.63       17.89      0.67 o
   1   3  24      349.04      360.89      4.71 o
   2   3  24       29.56       22.26      0.68 o
   3   3  24        3.31        5.95      0.45 o
   4   3  24       39.47       35.90      0.80 o
   5   3  24       92.41      111.82      1.76 o
  -6   4  24        0.12       -0.36      0.36 o
  -5   4  24       41.50       34.89      0.88 o
  -4   4  24      111.52      117.75      2.01 o
  -3   4  24        6.49        5.96      0.54 o
  -2   4  24       35.19       38.09      1.03 o
  -1   4  24      161.68      180.36      2.59 o
   0   4  24      213.35      242.83      3.47 o
   1   4  24      115.35      127.36      2.19 o
   2   4  24      231.50      244.86      3.41 o
   3   4  24        7.66        7.76      0.49 o
   4   4  24        2.26        2.15      0.35 o
   5   4  24        8.64        4.44      0.50 o
  -5   5  24       65.21       63.83      1.48 o
  -4   5  24        0.27        1.69      0.41 o
  -3   5  24      152.52      167.80      2.79 o
  -2   5  24      526.34      533.21      8.37 o
  -1   5  24       12.84       16.18      0.89 o
   0   5  24       19.14       17.52      0.77 o
   1   5  24        9.84       13.28      0.69 o
   2   5  24       78.64       81.18      1.55 o
   3   5  24      141.41      157.41      2.63 o
   4   5  24        8.76        6.84      0.50 o
  -4   6  24       32.88       41.05      1.16 o
  -3   6  24        2.14        1.64      0.46 o
  -2   6  24       39.69       40.03      1.22 o
  -1   6  24       27.85       26.96      1.39 o
   0   6  24      293.06      340.29      5.31 o
   1   6  24       65.86       72.47      1.67 o
   2   6  24        7.65        3.97      0.55 o
   3   6  24       10.93        8.15      0.59 o
  -2   7  24        3.97        2.26      0.80 o
  -1   7  24      171.67      175.93      3.58 o
   0   7  24       20.68       18.11      1.28 o
   1   7  24        8.41       11.20      0.98 o
  -7   1  25       82.07       72.40      1.93 o
  -6   1  25      137.69      137.28      2.04 o
  -5   1  25        6.47        8.24      0.44 o
  -4   1  25       84.66       89.65      1.49 o
  -3   1  25      449.41      476.64      5.52 o
  -2   1  25      468.43      482.37      5.05 o
  -1   1  25       19.14       19.11      0.56 o
   0   1  25        3.63        4.35      0.45 o
   1   1  25      166.92      186.25      2.24 o
   2   1  25      402.33      418.97      4.58 o
   3   1  25        0.14        0.22      0.38 o
   4   1  25       44.35       45.62      0.90 o
   5   1  25       85.64       87.35      1.47 o
  -6   2  25        5.13        2.45      0.37 o
  -5   2  25       37.23       35.54      0.76 o
  -4   2  25       56.81       51.10      0.99 o
  -3   2  25       14.10       12.62      0.50 o
  -2   2  25       81.46       75.70      1.24 o
  -1   2  25      110.30      110.33      1.45 o
   0   2  25      411.70      428.46      4.77 o
   1   2  25        5.39        9.90      0.50 o
   2   2  25        0.81        0.52      0.37 o
   3   2  25       19.38       17.41      0.56 o
   4   2  25       20.98       15.46      0.56 o
   5   2  25      185.50      208.15      3.26 o
  -6   3  25       15.45       10.95      0.57 o
  -5   3  25       32.47       32.74      0.80 o
  -4   3  25        0.22        1.51      0.37 o
  -3   3  25       60.83       50.88      1.03 o
  -2   3  25      388.39      386.57      4.80 o
  -1   3  25       28.10       36.11      1.05 o
   0   3  25       32.26       28.60      0.98 o
   1   3  25      356.74      347.67      4.56 o
   2   3  25        0.13       -0.33      0.33 o
   3   3  25        0.08       -0.28      0.34 o
   4   3  25       63.06       62.99      1.18 o
   5   3  25        2.18        3.69      0.63 o
  -5   4  25       31.07       28.48      0.79 o
  -4   4  25        9.99        7.99      0.47 o
  -3   4  25      114.28      134.79      1.91 o
  -2   4  25       16.09       19.04      0.69 o
  -1   4  25      347.73      347.96      4.59 o
   0   4  25      277.88      292.10      3.82 o
   1   4  25        2.51        2.23      0.43 o
   2   4  25        0.74        1.88      0.39 o
   3   4  25        2.06        3.31      0.38 o
   4   4  25        1.47       -0.04      0.44 o
  -4   5  25       58.05       57.38      1.31 o
  -3   5  25       95.40       91.88      1.62 o
  -2   5  25       94.95      108.07      1.93 o
  -1   5  25        0.18        1.31      0.42 o
   0   5  25      242.78      249.78      3.36 o
   1   5  25      131.95      119.59      1.86 o
   2   5  25        7.82        7.43      0.49 o
   3   5  25       12.91       18.04      0.73 o
  -3   6  25      280.08      274.55      5.61 o
  -2   6  25      273.77      278.48      4.33 o
  -1   6  25      323.63      370.74      5.93 o
   0   6  25      293.94      297.89      4.74 o
   1   6  25      133.39      138.95      2.69 o
   2   6  25      100.76      114.89      3.49 o
  -6   0  26     1078.86     1172.54     33.42 o
  -5   0  26      527.87      573.55     11.70 o
  -4   0  26      756.51      702.21     12.26 o
  -3   0  26      194.41      216.64      3.66 o
  -2   0  26       62.71       81.03      1.79 o
  -1   0  26      814.04      864.41     13.25 o
   0   0  26      940.47      981.05     16.21 o
   1   0  26       46.81       46.56      1.35 o
   2   0  26       88.94       92.74      2.13 o
   3   0  26       11.55       13.71      0.66 o
   4   0  26       34.91       40.98      1.30 o
  -6   1  26        1.02        1.40      0.46 o
  -5   1  26        8.61        7.29      0.42 o
  -4   1  26      203.17      210.01      2.71 o
  -3   1  26      230.99      232.21      2.80 o
  -2   1  26       16.12       21.65      0.63 o
  -1   1  26      213.91      246.36      2.95 o
   0   1  26        0.04        0.65      0.39 o
   1   1  26       13.47        8.59      0.47 o
   2   1  26       39.96       39.09      0.89 o
   3   1  26       16.80       15.24      0.50 o
   4   1  26      190.24      191.27      2.76 o
  -6   2  26       15.62        9.79      1.27 o
  -5   2  26      134.88      141.77      2.09 o
  -4   2  26      147.35      176.45      2.35 o
  -3   2  26        6.76        8.17      0.46 o
  -2   2  26      578.36      537.14      5.94 o
  -1   2  26      140.27      154.54      2.03 o
   0   2  26      226.92      235.62      2.89 o
   1   2  26      661.18      668.54      7.44 o
   2   2  26       81.61       91.53      1.43 o
   3   2  26       88.87       85.49      1.41 o
   4   2  26       43.24       41.41      1.04 o
  -5   3  26       55.19       35.37      0.96 o
  -4   3  26       13.22       14.83      0.51 o
  -3   3  26      316.43      354.01      4.29 o
  -2   3  26      103.22       95.36      1.36 o
  -1   3  26       40.02       29.42      1.08 o
   0   3  26       15.78       13.55      0.51 o
   1   3  26        1.93        3.52      0.40 o
   2   3  26       57.01       62.02      1.10 o
   3   3  26      299.43      296.55      4.46 o
   4   3  26        0.70        0.14      0.52 o
  -4   4  26        4.61        6.07      0.46 o
  -3   4  26       66.69       63.60      1.11 o
  -2   4  26      177.29      173.08      2.41 o
  -1   4  26      188.24      175.79      2.37 o
   0   4  26      129.01      142.60      2.42 o
   1   4  26      321.36      344.04      4.35 o
   2   4  26       61.43       58.43      1.01 o
   3   4  26       10.24        8.07      0.62 o
  -3   5  26       32.39       27.77      0.98 o
  -2   5  26      178.13      175.27      2.67 o
  -1   5  26      191.97      208.08      3.30 o
   0   5  26        0.10       -0.22      0.44 o
   1   5  26      101.27      112.08      2.45 o
   2   5  26       20.92       17.67      1.14 o
  -5   1  27      202.60      218.47      3.88 o
  -4   1  27        6.50       11.59      0.50 o
  -3   1  27        8.74        8.67      0.44 o
  -2   1  27      387.04      393.30      4.47 o
  -1   1  27      277.55      256.38      3.33 o
   0   1  27        2.03        2.81      0.38 o
   1   1  27      155.34      165.86      2.34 o
   2   1  27       25.90       28.55      0.87 o
   3   1  27       47.68       43.44      1.02 o
  -4   2  27        2.28        2.41      0.42 o
  -3   2  27        5.23        7.69      0.43 o
  -2   2  27       27.02       36.32      0.84 o
  -1   2  27      162.03      147.11      1.89 o
   0   2  27       18.53       12.54      0.47 o
   1   2  27       11.99        9.32      0.47 o
   2   2  27        1.29        1.19      0.35 o
   3   2  27       62.53       65.57      1.61 o
  -4   3  27       35.90       40.70      1.19 o
  -3   3  27       21.44       16.43      0.57 o
  -2   3  27      108.79      113.67      1.63 o
  -1   3  27       55.19       54.97      0.94 o
   0   3  27       10.84        8.75      0.48 o
   1   3  27      167.49      159.72      2.09 o
   2   3  27      147.84      160.95      2.77 o
  -3   4  27        0.41       -0.25      0.61 o
  -2   4  27       80.18       79.57      1.49 o
  -1   4  27        1.80        0.11      0.37 o
   0   4  27      402.08      440.61      6.33 o
   1   4  27      244.51      253.90      3.91 o
  -4   0  28      256.99      289.00     17.56 o
  -3   0  28       15.70       15.25      0.85 o
  -2   0  28      738.18      703.99     13.47 o
  -1   0  28       82.41       82.77      1.99 o
   0   0  28      568.69      596.05     13.05 o
   1   0  28      370.88      388.12      9.33 o
   2   0  28      713.78      728.89     17.04 o
  -3   1  28      109.12      143.56      2.33 o
  -2   1  28      230.60      240.66      3.28 o
  -1   1  28        0.07        0.65      0.39 o
   0   1  28      102.19      105.03      1.70 o
   1   1  28        2.24        3.59      0.48 o
   2   1  28        9.29        9.20      0.70 o
  -3   2  28       11.31        9.34      0.70 o
  -2   2  28       75.77       82.22      1.57 o
  -1   2  28      439.34      459.73      6.08 o
   0   2  28      143.94      147.07      2.44 o
   1   2  28        9.36        7.97      0.47 o
  -2   3  28      200.85      213.53      4.95 o
  -1   3  28      105.11      137.58      2.55 o
   0   3  28        0.66       -0.21      0.55 o
 
